# Supplementary material for: Benchmarking Guanidinium Organosulfonate Hydrogen-Bonded Frameworks for Structure Determination of Encapsulated Guests
Source: ACS Mater Lett. 2024 Apr 10;6(5):1906–12. doi: 10.1021/acsmaterialslett.4c00400 (PMC11077584; doi:10.1021/acsmaterialslett.4c00400)
Supplement: Supplementary file 2 — tz4c00400_si_002.cif [file tz4c00400_si_002.cif]

data_1_mds104_G215NDS_acetic_acid acid acidacid
_audit_creation_date               2023-03-31
_audit_creation_method
;
Olex2 1.5
(compiled 2023.03.06 svn.rbb2c1857 for OlexSys, GUI svn.r6748)
;
_shelx_SHELXL_version_number       '2018/3'
loop_
  _audit_author_name
  _audit_author_email
  _audit_author_address
 'Chaudhry, M.T.' mohammad.chaudhry1@merck.com
;
Merck Research Labs
Analytical Research and Development
126 E. Lincoln Avenue
Rahway
07065-0900
United States
;

_audit_contact_author_address      ?
_audit_contact_author_email        ?
_audit_contact_author_name         ''
_audit_contact_author_phone        ?
_publ_contact_author_id_orcid      ?
_publ_section_references
;
Dolomanov, O.V., Bourhis, L.J., Gildea, R.J, Howard, J.A.K. & Puschmann, H.
 (2009), J. Appl. Cryst. 42, 339-341.

Sheldrick, G.M. (2008). Acta Cryst. A64, 112-122.

Sheldrick, G.M. (2015). Acta Cryst. A71, 3-8.
;
_chemical_name_common              ?
_chemical_name_systematic          1_mds104_G215NDS_acetic_acid acid acidacid
_chemical_formula_moiety           '2(C10 H6 O6 S2), 2(C4 H8 O4), 4(C H6 N3)'
_chemical_formula_sum              'C32 H52 N12 O20 S4'
_chemical_formula_weight           1053.09
_chemical_melting_point            ?
_chemical_oxdiff_formula           'S4 O12 N12 C30 H30'
_chemical_oxdiff_usercomment      
 'NB-5078636-0025 - rombohedral - grown from MeOH + 100 uL AcOH'
loop_
  _atom_type_symbol
  _atom_type_description
  _atom_type_scat_dispersion_real
  _atom_type_scat_dispersion_imag
  _atom_type_scat_source
 'C' 'C' 0.0181 0.0091 'International Tables Vol C Tables 4.2.6.8 and 6.1.1.4'
 'H' 'H' 0.0000 0.0000 'International Tables Vol C Tables 4.2.6.8 and 6.1.1.4'
 'N' 'N' 0.0311 0.0180 'International Tables Vol C Tables 4.2.6.8 and 6.1.1.4'
 'O' 'O' 0.0492 0.0322 'International Tables Vol C Tables 4.2.6.8 and 6.1.1.4'
 'S' 'S' 0.3331 0.5567 'International Tables Vol C Tables 4.2.6.8 and 6.1.1.4'

_shelx_space_group_comment
;
The symmetry employed for this shelxl refinement is uniquely defined
by the following loop, which should always be used as a source of
symmetry information in preference to the above space-group names.
They are only intended as comments.
;
_space_group_crystal_system        'orthorhombic'
_space_group_IT_number             55
_space_group_name_H-M_alt          'P b a m'
_space_group_name_Hall             '-P 2 2ab'
loop_
  _space_group_symop_operation_xyz
 'x, y, z'
 '-x, -y, z'
 '-x+1/2, y+1/2, -z'
 'x+1/2, -y+1/2, -z'
 '-x, -y, -z'
 'x, y, -z'
 'x-1/2, -y-1/2, z'
 '-x-1/2, y-1/2, z'

_cell_length_a                     19.5544(4)
_cell_length_b                     7.8928(2)
_cell_length_c                     7.32820(10)
_cell_angle_alpha                  90
_cell_angle_beta                   90
_cell_angle_gamma                  90
_cell_volume                       1131.03(4)
_cell_formula_units_Z              1
_cell_measurement_reflns_used      4719
_cell_measurement_temperature      100.00(10)
_cell_measurement_theta_max        75.8460
_cell_measurement_theta_min        4.5030
_shelx_estimated_absorpt_T_max     0.547
_shelx_estimated_absorpt_T_min     0.427
_exptl_absorpt_coefficient_mu      2.736
_exptl_absorpt_correction_T_max    1.000
_exptl_absorpt_correction_T_min    0.480
_exptl_absorpt_correction_type     gaussian
_exptl_absorpt_process_details
;
CrysAlisPro 1.171.42.54a (Rigaku Oxford Diffraction, 2022)
Numerical absorption correction based on gaussian integration over
a multifaceted crystal model
Empirical absorption correction using spherical harmonics,
implemented in SCALE3 ABSPACK scaling algorithm.
;
_exptl_absorpt_special_details     ?
_exptl_crystal_colour              'clear colourless'
_exptl_crystal_colour_lustre       clear
_exptl_crystal_colour_primary      colourless
_exptl_crystal_density_diffrn      1.546
_exptl_crystal_density_meas        ?
_exptl_crystal_density_method      ?
_exptl_crystal_description         rhombohedral
_exptl_crystal_F_000               552
loop_
  _exptl_crystal_face_index_h
  _exptl_crystal_face_index_k
  _exptl_crystal_face_index_l
  _exptl_crystal_face_perp_dist
 -2 -1 -2 0.1237
 1 -1 0 0.1224
 -1 1 0 0.1282
 2 1 2 0.2253
 -1 -1 -1 0.1246
 -2 -2 -1 0.1307
 2 2 1 0.2039
 -2 1 0 0.1310
 -1 2 0 0.1314
 -1 0 0 0.1096
 -1 -1 1 0.1594
 1 1 -1 0.1769
 -2 -1 2 0.1533
 2 1 -2 0.1621
 -1 1 1 0.1253
 2 -1 -2 0.1577
 2 -2 -1 0.1357
 2 -1 0 0.1530
 1 0 0 0.1636

_exptl_crystal_preparation         ?
_exptl_crystal_recrystallization_method 
 'Slow evaporation from a mixture of methanol and acetic acid'
_exptl_crystal_size_max            0.375
_exptl_crystal_size_mid            0.339
_exptl_crystal_size_min            0.251
loop_
  _exptl_oxdiff_crystal_face_indexfrac_h
  _exptl_oxdiff_crystal_face_indexfrac_k
  _exptl_oxdiff_crystal_face_indexfrac_l
  _exptl_oxdiff_crystal_face_x
  _exptl_oxdiff_crystal_face_y
  _exptl_oxdiff_crystal_face_z
 -1.9931 -0.9985 -1.9979 -0.0462 -0.1940 0.4466
 1.0021 -0.9988 -0.0004 -0.0494 -0.2014 -0.0353
 -1.0021 0.9988 0.0004 0.0494 0.2014 0.0353
 1.9931 0.9985 1.9979 0.0462 0.1940 -0.4466
 -0.9948 -0.9986 -0.9991 -0.0135 -0.1940 0.2246
 -1.9898 -1.9975 -0.9992 0.0740 -0.3805 0.2653
 1.9898 1.9975 0.9992 -0.0740 0.3805 -0.2653
 -2.0007 0.9987 0.0005 0.1179 0.2088 0.0732
 -1.0057 1.9976 0.0006 0.0304 0.3953 0.0326
 -0.9986 -0.0000 0.0001 0.0685 0.0074 0.0380
 -0.9952 -0.9990 0.9989 0.1887 -0.1791 -0.1433
 0.9952 0.9990 -0.9989 -0.1887 0.1791 0.1433
 -1.9940 -0.9992 1.9981 0.3583 -0.1642 -0.2893
 1.9940 0.9992 -1.9981 -0.3583 0.1642 0.2893
 -1.0023 0.9986 0.9994 0.1506 0.2088 -0.1487
 2.0011 -0.9984 -1.9985 -0.3202 -0.2237 0.2947
 2.0045 -1.9974 -0.9997 -0.2000 -0.4102 0.1134
 2.0007 -0.9987 -0.0005 -0.1179 -0.2088 -0.0732
 0.9986 0.0000 -0.0001 -0.0685 -0.0074 -0.0380

_exptl_transmission_factor_max     ?
_exptl_transmission_factor_min     ?
_diffrn_reflns_av_R_equivalents    0.0304
_diffrn_reflns_av_unetI/netI       0.0192
_diffrn_reflns_Laue_measured_fraction_full  0.999
_diffrn_reflns_Laue_measured_fraction_max  0.914
_diffrn_reflns_limit_h_max         23
_diffrn_reflns_limit_h_min         -24
_diffrn_reflns_limit_k_max         9
_diffrn_reflns_limit_k_min         -9
_diffrn_reflns_limit_l_max         6
_diffrn_reflns_limit_l_min         -8
_diffrn_reflns_number              5798
_diffrn_reflns_point_group_measured_fraction_full  0.999
_diffrn_reflns_point_group_measured_fraction_max  0.914
_diffrn_reflns_theta_full          67.684
_diffrn_reflns_theta_max           77.041
_diffrn_reflns_theta_min           4.522
_diffrn_ambient_environment        N~2~
_diffrn_ambient_temperature        100.00(10)
_diffrn_detector                   'Hybrid Pixel Array Detector'
_diffrn_detector_area_resol_mean   10.0000
_diffrn_detector_type              HyPix
_diffrn_measured_fraction_theta_full  0.999
_diffrn_measured_fraction_theta_max  0.914
_diffrn_measurement_details
;
List of Runs (angles in degrees, time in seconds):

  # Type    Start    End  Width  t~exp~   \w     \q     \k     \f   Frames
--------------------------------------------------------------------------
  1  \w   -113.00 -18.00   0.50    0.05    --  -90.00  83.00-113.00  190
  2  \w    -46.00 -18.00   0.50    0.05    --  -90.00  38.00 -90.00   56
  3  \w    -33.00  23.00   0.50    0.05    --  -50.08  19.00   0.00  112
  4  \w   -121.00 -42.00   0.50    0.05    --  -50.08 -38.00   0.00  158
  5  \w   -161.00 -82.00   0.50    0.05    --  -90.00 -38.00 -73.00  158
  6  \w   -161.00-111.00   0.50    0.05    --  -90.00 -57.00-120.00  100
  7  \w   -122.00 -66.00   0.50    0.05    --  -50.08-137.00-115.00  112
  8  \w   -161.00 -69.00   0.50    0.05    --  -90.00-132.00  61.00  184
  9  \w   -122.00 -69.00   0.50    0.05    --  -50.08-132.00  61.00  106
 10  \w     35.00  64.00   0.50    0.05    --  107.23 -57.00-180.00   58
 11  \w     35.00  60.00   0.50    0.05    --  107.23 -57.00-150.00   50
 12  \w     35.00  64.00   0.50    0.05    --  107.23 -57.00 -60.00   58
 13  \w     35.00  60.00   0.50    0.05    --  107.23 -57.00 -30.00   50
;
_diffrn_measurement_device         'four-circle diffractometer'
_diffrn_measurement_device_type    'XtaLAB Synergy, Dualflex, HyPix'
_diffrn_measurement_method         '\w scans'
_diffrn_orient_matrix_type        
 'CrysAlisPro convention (1999,Acta A55,543-557)'
_diffrn_orient_matrix_UB_11        -0.0685857000
_diffrn_orient_matrix_UB_12        -0.0193570000
_diffrn_orient_matrix_UB_13        0.1012017000
_diffrn_orient_matrix_UB_21        -0.0074327000
_diffrn_orient_matrix_UB_22        0.1941601000
_diffrn_orient_matrix_UB_23        0.0074884000
_diffrn_orient_matrix_UB_31        -0.0380558000
_diffrn_orient_matrix_UB_32        -0.0028043000
_diffrn_orient_matrix_UB_33        -0.1841500000
_diffrn_radiation_monochromator    mirror
_diffrn_radiation_probe            x-ray
_diffrn_radiation_type             'Cu K\a'
_diffrn_radiation_wavelength       1.54184
_diffrn_source                     'micro-focus sealed X-ray tube'
_diffrn_source_type                'PhotonJet (Cu) X-ray Source'
_reflns_Friedel_coverage           0.000
_reflns_Friedel_fraction_full      .
_reflns_Friedel_fraction_max       .
_reflns_number_gt                  1144
_reflns_number_total               1187
_reflns_special_details
;
 Reflections were merged by SHELXL according to the crystal
 class for the calculation of statistics and refinement.
 
 _reflns_Friedel_fraction is defined as the number of unique
 Friedel pairs measured divided by the number that would be
 possible theoretically, ignoring centric projections and
 systematic absences.
;
_reflns_threshold_expression       'I > 2\s(I)'
_computing_cell_refinement         'CrysAlisPro 1.171.42.54a (Rigaku OD, 2022)'
_computing_data_collection         'CrysAlisPro 1.171.42.54a (Rigaku OD, 2022)'
_computing_data_reduction          'CrysAlisPro 1.171.42.54a (Rigaku OD, 2022)'
_computing_molecular_graphics      'Olex2 1.5 (Dolomanov et al., 2009)'
_computing_publication_material    'Olex2 1.5 (Dolomanov et al., 2009)'
_computing_structure_refinement    'XL  (Sheldrick, 2008)'
_computing_structure_solution      'SHELXT 2014/5 (Sheldrick, 2014)'
_refine_diff_density_max           0.426
_refine_diff_density_min           -0.486
_refine_diff_density_rms           0.055
_refine_ls_extinction_coef         .
_refine_ls_extinction_method       none
_refine_ls_goodness_of_fit_ref     1.074
_refine_ls_hydrogen_treatment      constr
_refine_ls_matrix_type             full
_refine_ls_number_parameters       99
_refine_ls_number_reflns           1187
_refine_ls_number_restraints       0
_refine_ls_R_factor_all            0.0320
_refine_ls_R_factor_gt             0.0313
_refine_ls_restrained_S_all        1.074
_refine_ls_shift/su_max            0.001
_refine_ls_shift/su_mean           0.000
_refine_ls_structure_factor_coef   Fsqd
_refine_ls_weighting_details      
 'w=1/[\s^2^(Fo^2^)+(0.0398P)^2^+0.8607P] where P=(Fo^2^+2Fc^2^)/3'
_refine_ls_weighting_scheme        calc
_refine_ls_wR_factor_gt            0.0825
_refine_ls_wR_factor_ref           0.0831
_refine_special_details            ?
_olex2_refinement_description
;
1. Others
 Fixed Sof: H4A(0.5) H2A(0.5) H2B(0.5) H8A(0.5) H8B(0.5) H8C(0.5)
2.a Aromatic/amide H refined with riding coordinates:
 C2(H2), C3(H3), C4(H4)
2.b X=CH2 refined with riding coordinates:
 N2(H2A,H2B), N1(H1A,H1B)
2.c Idealised Me refined as rotating group:
 C8(H8A,H8B,H8C)
2.d Idealised tetrahedral OH refined as rotating group:
 O4(H4A)
;
_atom_sites_solution_hydrogens     geom
_atom_sites_solution_primary       dual
_atom_sites_solution_secondary     ?
loop_
  _atom_site_label
  _atom_site_type_symbol
  _atom_site_fract_x
  _atom_site_fract_y
  _atom_site_fract_z
  _atom_site_U_iso_or_equiv
  _atom_site_adp_type
  _atom_site_occupancy
  _atom_site_site_symmetry_order
  _atom_site_calc_flag
  _atom_site_refinement_flags_posn
  _atom_site_refinement_flags_adp
  _atom_site_refinement_flags_occupancy
  _atom_site_disorder_assembly
  _atom_site_disorder_group
 S1 S 0.85761(2) 0.75663(6) 0.500000 0.01352(17) Uani 1 2 d S T P . .
 O2 O 0.87491(5) 0.84889(13) 0.66575(14) 0.0175(3) Uani 1 1 d . . . . .
 O1 O 0.78633(7) 0.6988(2) 0.500000 0.0175(3) Uani 1 2 d S T P . .
 O3 O 0.92188(7) 0.0781(2) 1.000000 0.0229(4) Uani 1 2 d S T P . .
 O4 O 1.01936(8) 0.2238(2) 1.000000 0.0306(4) Uani 1 2 d S T P . .
 H4A H 1.036119 0.128209 0.976924 0.046 Uiso 0.5 1 calc R U P A -1
 N2 N 0.81506(9) 0.7211(2) 1.000000 0.0177(4) Uani 1 2 d S T P . .
 H2A H 0.835749 0.742962 1.103995 0.021 Uiso 0.5 1 calc R U P . .
 H2B H 0.835600 0.743810 0.896005 0.021 Uiso 0.5 1 calc R U P . .
 N1 N 0.72194(6) 0.61952(18) 0.84290(17) 0.0216(3) Uani 1 1 d . . . . .
 H1A H 0.680854 0.574027 0.842572 0.026 Uiso 1 1 calc R U . . .
 H1B H 0.742582 0.642369 0.739072 0.026 Uiso 1 1 calc R U . . .
 C2 C 0.87485(10) 0.4147(3) 0.500000 0.0162(4) Uani 1 2 d S T P . .
 H2 H 0.826293 0.411010 0.500000 0.019 Uiso 1 2 calc R U P . .
 C7 C 0.95269(11) 0.2135(3) 1.000000 0.0191(5) Uani 1 2 d S T P . .
 C5 C 0.98139(10) 0.5777(3) 0.500000 0.0138(4) Uani 1 2 d S T P . .
 C6 C 0.75278(11) 0.6537(3) 1.000000 0.0163(4) Uani 1 2 d S T P . .
 C3 C 0.91263(11) 0.2625(3) 0.500000 0.0182(5) Uani 1 2 d S T P . .
 H3 H 0.889335 0.156882 0.500000 0.022 Uiso 1 2 calc R U P . .
 C4 C 0.98274(11) 0.2658(3) 0.500000 0.0168(5) Uani 1 2 d S T P . .
 H4 H 1.007581 0.162412 0.500000 0.020 Uiso 1 2 calc R U P . .
 C1 C 0.90784(10) 0.5682(3) 0.500000 0.0140(4) Uani 1 2 d S T P . .
 C8 C 0.91770(11) 0.3815(3) 1.000000 0.0241(5) Uani 1 2 d S T P . .
 H8A H 0.869615 0.366600 1.034074 0.036 Uiso 0.5 1 calc R U P B -1
 H8B H 0.920428 0.431560 0.877836 0.036 Uiso 0.5 1 calc R U P B -1
 H8C H 0.940083 0.456688 1.088090 0.036 Uiso 0.5 1 calc R U P B -1

loop_
  _atom_site_aniso_label
  _atom_site_aniso_U_11
  _atom_site_aniso_U_22
  _atom_site_aniso_U_33
  _atom_site_aniso_U_23
  _atom_site_aniso_U_13
  _atom_site_aniso_U_12
 S1 0.0123(3) 0.0137(3) 0.0146(3) 0.000 0.000 0.00122(17)
 O2 0.0173(5) 0.0172(5) 0.0178(6) -0.0026(4) 0.0006(4) 0.0008(4)
 O1 0.0117(7) 0.0208(8) 0.0199(7) 0.000 0.000 0.0011(6)
 O3 0.0148(7) 0.0178(8) 0.0362(9) 0.000 0.000 -0.0002(6)
 O4 0.0171(8) 0.0173(8) 0.0575(12) 0.000 0.000 0.0004(6)
 N2 0.0149(9) 0.0220(9) 0.0163(9) 0.000 0.000 -0.0033(7)
 N1 0.0173(6) 0.0293(7) 0.0182(7) -0.0008(6) 0.0004(5) -0.0082(5)
 C2 0.0126(9) 0.0171(11) 0.0190(10) 0.000 0.000 -0.0016(8)
 C7 0.0176(10) 0.0206(11) 0.0192(10) 0.000 0.000 0.0025(9)
 C5 0.0146(10) 0.0138(10) 0.0131(9) 0.000 0.000 0.0003(8)
 C6 0.0160(9) 0.0135(10) 0.0193(10) 0.000 0.000 0.0007(8)
 C3 0.0163(10) 0.0146(10) 0.0238(11) 0.000 0.000 -0.0036(8)
 C4 0.0172(11) 0.0126(10) 0.0205(10) 0.000 0.000 0.0003(8)
 C1 0.0137(9) 0.0141(10) 0.0144(10) 0.000 0.000 0.0012(7)
 C8 0.0219(11) 0.0181(11) 0.0324(13) 0.000 0.000 0.0032(9)

_geom_special_details
;
 All esds (except the esd in the dihedral angle between two l.s. planes)
 are estimated using the full covariance matrix.  The cell esds are taken
 into account individually in the estimation of esds in distances, angles
 and torsion angles; correlations between esds in cell parameters are only
 used when they are defined by crystal symmetry.  An approximate (isotropic)
 treatment of cell esds is used for estimating esds involving l.s. planes.
;
loop_
  _geom_bond_atom_site_label_1
  _geom_bond_atom_site_label_2
  _geom_bond_distance
  _geom_bond_site_symmetry_2
  _geom_bond_publ_flag
 S1 O2 1.4560(10) 6_556 ?
 S1 O2 1.4560(10) . ?
 S1 O1 1.4669(14) . ?
 S1 C1 1.782(2) . ?
 O3 C7 1.227(3) . ?
 O4 H4A 0.8400 . ?
 O4 C7 1.306(3) . ?
 N2 H2A 0.8800 . ?
 N2 H2B 0.8800 . ?
 N2 C6 1.329(3) . ?
 N1 H1A 0.8800 . ?
 N1 H1B 0.8800 . ?
 N1 C6 1.3272(16) . ?
 C2 H2 0.9500 . ?
 C2 C3 1.411(3) . ?
 C2 C1 1.372(3) . ?
 C7 C8 1.492(3) . ?
 C5 C5 1.426(4) 5_766 ?
 C5 C4 1.420(3) 5_766 ?
 C5 C1 1.440(3) . ?
 C3 H3 0.9500 . ?
 C3 C4 1.371(3) . ?
 C4 H4 0.9500 . ?
 C8 H8A 0.9800 . ?
 C8 H8B 0.9800 . ?
 C8 H8C 0.9800 . ?

loop_
  _geom_angle_atom_site_label_1
  _geom_angle_atom_site_label_2
  _geom_angle_atom_site_label_3
  _geom_angle
  _geom_angle_site_symmetry_1
  _geom_angle_site_symmetry_3
  _geom_angle_publ_flag
 O2 S1 O2 113.06(9) 6_556 . ?
 O2 S1 O1 112.12(5) . . ?
 O2 S1 O1 112.12(5) 6_556 . ?
 O2 S1 C1 106.81(5) . . ?
 O2 S1 C1 106.82(5) 6_556 . ?
 O1 S1 C1 105.30(9) . . ?
 C7 O4 H4A 109.5 . . ?
 H2A N2 H2B 120.0 . . ?
 C6 N2 H2A 120.0 . . ?
 C6 N2 H2B 120.0 . . ?
 H1A N1 H1B 120.0 . . ?
 C6 N1 H1A 120.0 . . ?
 C6 N1 H1B 120.0 . . ?
 C3 C2 H2 119.8 . . ?
 C1 C2 H2 119.8 . . ?
 C1 C2 C3 120.39(18) . . ?
 O3 C7 O4 123.0(2) . . ?
 O3 C7 C8 123.3(2) . . ?
 O4 C7 C8 113.7(2) . . ?
 C5 C5 C1 117.7(2) 5_766 . ?
 C4 C5 C5 119.7(2) 5_766 5_766 ?
 C4 C5 C1 122.57(18) 5_766 . ?
 N1 C6 N2 119.84(9) 6_557 . ?
 N1 C6 N2 119.84(9) . . ?
 N1 C6 N1 120.31(18) 6_557 . ?
 C2 C3 H3 119.8 . . ?
 C4 C3 C2 120.48(19) . . ?
 C4 C3 H3 119.8 . . ?
 C5 C4 H4 119.7 5_766 . ?
 C3 C4 C5 120.70(19) . 5_766 ?
 C3 C4 H4 119.7 . . ?
 C2 C1 S1 118.53(15) . . ?
 C2 C1 C5 121.00(19) . . ?
 C5 C1 S1 120.47(15) . . ?
 C7 C8 H8A 109.5 . . ?
 C7 C8 H8B 109.5 . . ?
 C7 C8 H8C 109.5 . . ?
 H8A C8 H8B 109.5 . . ?
 H8A C8 H8C 109.5 . . ?
 H8B C8 H8C 109.5 . . ?

loop_
  _geom_torsion_atom_site_label_1
  _geom_torsion_atom_site_label_2
  _geom_torsion_atom_site_label_3
  _geom_torsion_atom_site_label_4
  _geom_torsion
  _geom_torsion_site_symmetry_1
  _geom_torsion_site_symmetry_2
  _geom_torsion_site_symmetry_3
  _geom_torsion_site_symmetry_4
  _geom_torsion_publ_flag
 O2 S1 C1 C2 -119.37(5) 6_556 . . . ?
 O2 S1 C1 C2 119.37(5) . . . . ?
 O2 S1 C1 C5 -60.63(5) . . . . ?
 O2 S1 C1 C5 60.63(5) 6_556 . . . ?
 O1 S1 C1 C2 0.0 . . . . ?
 O1 S1 C1 C5 180.0 . . . . ?
 C2 C3 C4 C5 0.0 . . . 5_766 ?
 C5 C5 C1 S1 180.0 5_766 . . . ?
 C5 C5 C1 C2 0.0 5_766 . . . ?
 C3 C2 C1 S1 180.0 . . . . ?
 C3 C2 C1 C5 0.0 . . . . ?
 C4 C5 C1 S1 0.0 5_766 . . . ?
 C4 C5 C1 C2 180.0 5_766 . . . ?
 C1 C2 C3 C4 0.0 . . . . ?

_shelx_res_file
;
TITL 1_mds104_G215NDS_acetic_acid acid acidacid_auto_a.res in Pbam
    1_mds104_G215NDS_acetic_acid acid acidacid_auto.res
    created by SHELXL-2018/3 at 10:49:37 on 31-Mar-2023
REM Old TITL 1_mds104_G215NDS_acetic_acid acid acidacid_auto in Pbam
REM SHELXT solution in Pbam
REM R1 0.102, Rweak 0.023, Alpha 0.026, Orientation as input
REM Formula found by SHELXT: C11 N O4 S
CELL 1.54184 19.5544 7.8928 7.3282 90 90 90
ZERR 1 0.0004 0.0002 0.0001 0 0 0
LATT 1
SYMM -X,-Y,+Z
SYMM 0.5-X,0.5+Y,-Z
SYMM 0.5+X,0.5-Y,-Z
SFAC C H N O S
UNIT 32 52 12 20 4

L.S. 25
PLAN  5
SIZE 0.251 0.339 0.375
TEMP -173.15(10)
CONF
BOND $H
list 4
MORE -1
fmap 2
acta
REM <olex2.extras>
REM <HklSrc "%.\\1_mds104_G215NDS_acetic_acid acid acidacid_auto.hkl">
REM </olex2.extras>

WGHT    0.039800    0.860700
FVAR       0.71158
S1    5    0.857614    0.756630    0.500000    10.50000    0.01230    0.01367 =
         0.01461    0.00000    0.00000    0.00122
O2    4    0.874915    0.848891    0.665746    11.00000    0.01732    0.01724 =
         0.01781   -0.00259    0.00055    0.00080
O1    4    0.786330    0.698751    0.500000    10.50000    0.01169    0.02081 =
         0.01992    0.00000    0.00000    0.00110
O3    4    0.921880    0.078079    1.000000    10.50000    0.01478    0.01778 =
         0.03621    0.00000    0.00000   -0.00017
O4    4    1.019358    0.223828    1.000000    10.50000    0.01707    0.01729 =
         0.05754    0.00000    0.00000    0.00042
PART -1
AFIX 147
H4A   2    1.036119    0.128209    0.976924    10.50000   -1.50000
AFIX   0

PART 0
N2    3    0.815055    0.721067    1.000000    10.50000    0.01491    0.02196 =
         0.01630    0.00000    0.00000   -0.00331
AFIX  93
H2A   2    0.835749    0.742962    1.103995    10.50000   -1.20000
H2B   2    0.835600    0.743810    0.896005    10.50000   -1.20000
AFIX   0
N1    3    0.721941    0.619516    0.842902    11.00000    0.01731    0.02927 =
         0.01825   -0.00075    0.00042   -0.00824
AFIX  93
H1A   2    0.680854    0.574027    0.842572    11.00000   -1.20000
H1B   2    0.742582    0.642369    0.739072    11.00000   -1.20000
AFIX   0

C2    1    0.874852    0.414743    0.500000    10.50000    0.01263    0.01713 =
         0.01897    0.00000    0.00000   -0.00157
AFIX  43
H2    2    0.826293    0.411010    0.500000    10.50000   -1.20000
AFIX   0

C7    1    0.952695    0.213495    1.000000    10.50000    0.01763    0.02056 =
         0.01916    0.00000    0.00000    0.00255
C5    1    0.981395    0.577701    0.500000    10.50000    0.01455    0.01381 =
         0.01311    0.00000    0.00000    0.00030
C6    1    0.752777    0.653655    1.000000    10.50000    0.01597    0.01353 =
         0.01933    0.00000    0.00000    0.00071
C3    1    0.912633    0.262503    0.500000    10.50000    0.01628    0.01459 =
         0.02385    0.00000    0.00000   -0.00357
AFIX  43
H3    2    0.889335    0.156882    0.500000    10.50000   -1.20000
AFIX   0
C4    1    0.982738    0.265849    0.500000    10.50000    0.01721    0.01255 =
         0.02052    0.00000    0.00000    0.00026
AFIX  43
H4    2    1.007581    0.162412    0.500000    10.50000   -1.20000
AFIX   0
C1    1    0.907835    0.568238    0.500000    10.50000    0.01368    0.01405 =
         0.01436    0.00000    0.00000    0.00117

C8    1    0.917702    0.381503    1.000000    10.50000    0.02193    0.01808 =
         0.03241    0.00000    0.00000    0.00324
PART -1
AFIX 137
H8A   2    0.869615    0.366600    1.034074    10.50000   -1.50000
H8B   2    0.920428    0.431560    0.877836    10.50000   -1.50000
H8C   2    0.940083    0.456688    1.088090    10.50000   -1.50000
AFIX   0
HKLF 4


REM  1_mds104_G215NDS_acetic_acid acid acidacid_auto_a.res in Pbam
REM wR2 = 0.083073, GooF = S = 1.07440, Restrained GooF = 1.07440 for all data
REM R1 = 0.031258 for 1144 Fo > 4sig(Fo) and 0.032023 for all 1187 data
REM 99 parameters refined using 0 restraints

END

WGHT      0.0394      0.8665

REM Highest difference peak  0.426,  deepest hole -0.486,  1-sigma level  0.055
Q1    1   0.8807  0.6475  0.5000  10.50000  0.05    0.43
Q2    1   1.0000  0.5000  0.5000  10.25000  0.05    0.33
Q3    1   0.9485  0.5756  0.5000  10.50000  0.05    0.31
Q4    1   0.9348  0.3000  1.0000  10.50000  0.05    0.30
Q5    1   0.9997  0.6491  0.5000  10.50000  0.05    0.27
;
_shelx_res_checksum                98578
_shelx_hkl_file
;
   0   0  -1  912.19   19.62
   0   0  -3  652.83   16.29
   0   0  -4 9133.82  190.81
   0   0  -4 9039.33  190.79
   0   0  -4 9034.58  192.14
   0   0  -5  908.17   24.76
   0   0  -5  963.80   26.55
   0   0  -6 9007.27  196.65
   0   0  -6 8977.11  195.16
   0   0  -7  353.11   13.31
   0   0  -7  351.16   14.49
   0   0  -7  314.40   11.38
   0   0  -8 2195.06   52.78
   0   0  -8 2183.83   51.50
   0  -1   0    0.11    0.14
   0   1  -1    0.36    0.18
   0  -1  -1    0.40    0.19
   0  -1  -2    0.76    0.15
   0  -1  -2    0.10    0.31
   0   1  -2    0.40    0.37
   0   1  -3    0.08    0.52
   0  -1  -3    0.25    0.46
   0  -1  -4    0.37    0.77
   0  -1  -4   -0.34    1.08
   0  -1  -4    0.31    0.64
   0   1  -4    0.63    0.75
   0   1  -4    0.32    0.63
   0  -1  -5    0.85    1.10
   0   1  -5    1.04    1.04
   0  -1  -5   -0.46    0.81
   0   1  -5   -0.22    0.82
   0  -1  -5    0.42    0.90
   0   1  -6    0.65    1.08
   0  -1  -6    1.13    1.26
   0  -1  -6    0.99    0.89
   0   1  -6   -1.36    1.99
   0  -1  -6    0.21    1.15
   0  -1  -7    0.44    1.71
   0  -1  -7    0.18    0.68
   0   1  -7    0.28    1.03
   0  -1  -7    1.16    1.14
   0   1  -7    0.45    1.71
   0  -1  -8   -0.68    1.43
   0   1  -8   -0.20    1.18
   0   1  -8   -1.58    1.52
   0  -1  -8   -0.22    0.86
   0  -2   0 9999.00  206.86
   0  -2   1  710.59   16.17
   0  -2  -2 4656.98  101.01
   0  -2  -2 4853.38   99.94
   0   2  -2 4938.82  101.16
   0  -2   2 4879.15  100.79
   0   2  -3   30.26    2.20
   0   2  -3   30.63    2.62
   0  -2  -3   30.46    2.72
   0  -2   3   29.04    1.51
   0  -2  -4 2296.80   52.35
   0  -2  -4 2285.20   54.59
   0   2  -4 2398.30   52.71
   0  -2  -4 2335.60   54.26
   0   2  -4 2343.11   54.27
   0  -2  -5  330.08   11.91
   0   2  -5  315.79   11.49
   0  -2  -5  308.83   11.25
   0  -2  -5  316.13   12.92
   0  -2  -5  338.59   12.90
   0   2  -5  306.13   12.39
   0  -2  -6 1343.79   37.79
   0  -2  -6 1323.38   34.97
   0   2  -6 1407.72   37.30
   0   2  -6 1397.37   35.62
   0  -2  -6 1408.28   35.68
   0  -2  -7  187.53    7.97
   0  -2  -7  198.30    9.04
   0  -2  -7  188.81    8.71
   0   2  -7  209.66   10.16
   0  -2  -7  189.80   10.24
   0   2  -7  216.52    9.60
   0   2  -8  525.63   15.49
   0  -2  -8  511.50   15.13
   0  -2  -8  528.42   16.89
   0   2  -8  486.17   15.89
   0  -3   0    0.30    0.43
   0  -3   1    0.14    0.34
   0  -3   2    0.60    0.44
   0   3  -2    1.18    0.61
   0   3  -3    4.94    1.20
   0  -3   3    0.54    0.31
   0  -3  -4   -0.48    0.88
   0  -3  -4   -0.21    0.78
   0   3  -4   -0.18    0.72
   0  -3  -5    0.20    0.61
   0  -3  -5    0.97    0.85
   0  -3  -5   -0.16    0.73
   0   3  -5    0.45    1.01
   0  -3  -5    0.79    1.04
   0   3  -5   -0.17    0.95
   0  -3  -6    0.26    0.79
   0   3  -6    2.02    1.17
   0   3  -6   -0.57    1.81
   0  -3  -6    0.44    0.86
   0  -3  -6   -0.36    1.59
   0  -3  -6    3.26    1.47
   0  -3  -6    0.20    0.76
   0  -3  -7    0.17    0.51
   0  -3  -7    0.76    0.82
   0  -3  -7   -0.49    0.90
   0  -3  -7    0.27    0.88
   0   3  -7   -0.17    0.99
   0   3  -7    0.23    0.75
   0  -3  -8    0.53    0.79
   0  -4   0   11.03    1.48
   0   4   0   12.12    1.50
   0   4  -1  873.78   22.00
   0   4   1  941.17   22.10
   0  -4   1  869.47   21.84
   0  -4   2 2262.02   51.82
   0   4  -2 2304.05   52.53
   0   4  -3  806.32   21.77
   0   4  -3  741.15   19.61
   0  -4   3  726.87   18.64
   0   4   3  797.30   19.39
   0  -4  -3  831.76   21.29
   0   4  -4 1592.29   39.12
   0  -4  -4 1532.36   38.35
   0  -4  -4 1529.50   39.94
   0  -4  -5  364.31   11.74
   0   4  -5  382.66   14.36
   0  -4  -5  408.77   15.69
   0  -4  -5  403.12   15.23
   0  -4  -6   24.97    3.31
   0  -4  -6   16.88    2.54
   0  -4  -6   18.25    2.72
   0   4  -6   23.27    3.19
   0  -4  -6   18.91    2.17
   0  -4  -6   21.80    3.37
   0  -4  -7  397.69   12.68
   0  -4  -7  342.74   13.72
   0  -4  -8  318.58   10.58
   0   5   0   -0.14    0.91
   0   5  -1   -0.15    0.71
   0   5   1   -0.14    0.72
   0   5   2    0.42    0.85
   0  -5  -2    0.30    0.56
   0   5  -2   -0.15    1.04
   0  -5  -3    0.36    0.59
   0   5   3    0.26    0.79
   0  -5  -3    0.72    0.81
   0   5  -3    0.15    0.97
   0  -5  -4    0.41    0.72
   0  -5  -4    0.63    0.90
   0  -5  -4    0.27    0.94
   0  -5  -5   -0.87    1.72
   0  -5  -5    0.44    0.66
   0  -5  -5    0.81    0.94
   0  -5  -6   -0.20    0.70
   0  -5  -6    0.26    0.86
   0  -5  -6    1.79    1.11
   0  -5  -7    0.13    0.49
   0  -5  -7    0.56    0.76
   0   6   0 1795.04   43.53
   0  -6  -1  360.48   11.76
   0   6   1  345.24   12.43
   0   6  -1  358.21   12.80
   0  -6  -2 2750.50   61.65
   0   6   2 2600.53   61.23
   0   6  -2 2708.67   62.14
   0   6   3 1489.19   35.92
   0  -6  -3 1450.07   37.30
   0   6  -3 1496.39   36.83
   0  -6  -4 1760.29   45.04
   0  -6  -4 1700.92   42.88
   0  -6  -5  400.15   15.55
   0  -6  -5  400.86   15.21
   0  -6  -5  429.95   14.60
   0  -6  -6  655.72   19.95
   0   7   0    0.21    1.08
   0   7   1    3.25    1.56
   0   7  -1    2.36    1.41
   0   7  -2    0.63    1.38
   0  -7  -2    1.35    0.81
   0   7   2   -1.13    1.38
   0   7   3   -0.16    1.41
   0  -7  -3    0.18    0.60
   0   7  -3   -0.74    1.66
   0  -7  -4    1.06    0.85
   0  -7  -4    3.02    1.50
   0  -7  -5    1.32    0.83
   0  -7  -5   -0.21    0.99
   0  -7  -5    0.19    0.69
   0  -7  -6    0.40    0.67
   0   8   0  366.56   13.37
   0   8  -1   37.74    3.75
   0   8   1   39.09    3.69
   0   8   2   43.91    3.65
   0   8  -2   40.31    3.73
   0   8   3   98.21    5.07
   0  -8  -3  112.35    6.58
   0   8  -3   98.98    5.36
   0  -8  -4   15.94    2.26
   0   9   0   -0.58    0.81
   0   9  -1   -0.14    0.80
   0   9   1   -0.13    0.85
   0  -9  -2    0.31    0.64
   0   9  -2   -1.19    1.22
   0  -9  -3    0.25    0.49
   1   0   0    0.23    0.07
   1   0  -1    2.00    0.29
   1   0  -1    0.29    0.17
   1   0  -2    8.64    0.95
  -1   0  -2    7.95    0.89
   1   0  -3    0.08    0.45
  -1   0  -3    0.09    0.53
   1   0  -4    0.12    0.90
   1   0  -4    1.11    0.74
  -1   0  -4   -0.49    1.23
   1   0  -4    0.48    0.82
   1   0  -5    0.17    0.89
   1   0  -5   -0.22    0.77
  -1   0  -5   -0.17    0.93
  -1   0  -6    1.30    1.39
  -1   0  -6    1.00    1.06
   1   0  -6    0.22    1.34
   1   0  -6    1.37    1.48
   1   0  -7    0.35    0.72
  -1   0  -7   -0.23    1.33
   1   0  -7   -0.69    1.50
   1   0  -7   -0.28    1.17
  -1   0  -8    0.18    1.22
   1   0  -8   -0.72    1.36
   1   0  -8    1.70    1.12
  -1   1   0   10.22    0.43
  -1  -1   0   10.50    0.69
   1  -1  -1 1535.40   30.82
  -1  -1  -1 1481.67   30.97
   1   1  -1 1388.92   30.74
   1  -1   1 1433.45   30.42
   1  -1  -2  742.05   17.33
   1  -1   2  750.57   16.00
  -1   1  -2  755.62   17.39
   1  -1  -2  769.02   16.41
   1   1  -2  784.65   17.44
  -1  -1  -2  704.73   17.27
   1   1  -3 1502.02   30.56
   1  -1  -3 1534.43   30.57
   1  -1  -4  263.02    9.12
   1  -1  -4  264.15   10.14
   1   1  -4  288.83   10.33
  -1  -1  -4  280.95    9.90
   1   1  -4  275.04    9.36
   1  -1  -4  263.99    9.18
   1   1  -4  270.23    9.25
  -1   1  -4  260.97    9.14
   1  -1  -4  273.56   10.17
  -1  -1  -4  266.20    9.15
   1  -1  -5  261.89    9.96
  -1   1  -5  254.22    9.91
  -1  -1  -5  245.72    9.76
   1   1  -5  262.99   10.06
  -1  -1  -5  250.93   10.40
  -1  -1  -5  245.29    9.55
   1  -1  -5  252.99   11.02
   1  -1  -5  238.36   10.65
   1   1  -5  262.25   10.99
   1   1  -6    1.54    1.16
   1  -1  -6    0.84    1.20
  -1  -1  -6    0.21    0.98
  -1   1  -6    1.08    1.04
   1  -1  -6    0.21    0.92
   1   1  -6    0.54    1.11
   1  -1  -6    0.43    1.13
  -1  -1  -6    0.19    0.74
  -1   1  -7  100.75    6.42
   1  -1  -7   85.05    5.94
   1  -1  -7   92.64    6.93
   1   1  -7   92.48    6.28
   1  -1  -7   99.83    5.91
  -1  -1  -7   86.79    5.31
  -1  -1  -7   95.76    6.21
   1   1  -7   96.94    7.02
  -1  -1  -8   60.91    4.42
   1   1  -8   65.95    4.89
   1  -1  -8   64.25    4.57
   1   1  -8   55.95    4.33
  -1   1  -8   65.44    4.60
   1  -1  -8   67.00    5.07
  -1  -2   0 1113.13   25.01
   1  -2   0 1143.08   24.91
  -1  -2   1 1483.97   33.43
   1  -2  -1 1560.91   32.58
   1   2  -1 1550.51   32.60
   1  -2   1 1553.04   33.16
   1   2  -2  290.26    7.77
   1  -2  -2  304.09    7.20
   1  -2  -2  288.43    7.72
   1  -2   2  279.06    7.18
  -1  -2   2  300.47    7.75
   1   2  -3 1012.13   23.09
   1  -2  -3  964.60   21.42
   1   2  -3  946.45   21.45
  -1  -2   3  957.62   20.28
   1  -2  -3  923.12   22.88
   1   2  -4  109.90    5.91
   1  -2  -4  100.44    5.82
  -1  -2  -4  101.86    5.70
   1   2  -4   96.62    5.00
  -1   2  -4  101.70    5.15
  -1  -2  -4   98.42    4.94
   1  -2  -4  105.77    5.16
   1  -2  -4  104.34    5.97
   1   2  -4   91.27    5.01
   1  -2  -4   99.44    5.03
   1   2  -5  148.19    8.13
   1  -2  -5  160.59    8.49
  -1  -2  -5  163.15    8.26
  -1   2  -5  169.75    7.70
  -1  -2  -5  151.52    7.47
   1  -2  -5  150.56    8.38
   1  -2  -5  162.54    7.83
  -1  -2  -5  179.14    7.66
   1   2  -5  160.60    7.56
   1  -2  -5  155.18    7.36
  -1  -2  -6   71.00    4.84
  -1  -2  -6   76.70    5.36
  -1  -2  -6   72.77    5.18
   1  -2  -6   71.47    5.33
   1   2  -6   64.23    5.01
   1   2  -6   71.52    5.84
   1  -2  -6   73.03    5.18
   1  -2  -6   68.46    5.91
  -1   2  -6   72.09    5.34
   1  -2  -7  184.51    9.89
   1  -2  -7  199.41    8.93
   1   2  -7  183.68    8.90
  -1  -2  -7  180.81    8.36
   1  -2  -7  178.04    7.82
  -1   2  -7  193.58    9.13
   1   2  -7  209.46   10.08
   1  -2  -7  189.32    8.81
  -1  -2  -7  181.80    7.70
  -1  -2  -7  196.13    8.93
   1  -2  -8   54.88    4.46
   1   2  -8   57.32    4.06
   1  -2  -8   56.08    3.64
   1  -2  -8   54.00    3.85
   1   2  -8   55.33    4.24
   1  -3   0  882.33   20.40
  -1  -3   0  836.56   20.38
   1  -3   1   21.14    1.59
  -1  -3   1   27.82    1.89
   1  -3   2   53.35    2.51
  -1  -3   2   51.22    2.69
   1   3  -2   50.51    3.20
  -1  -3   3  243.17    7.05
   1  -3   3  217.62    6.22
   1   3  -3  229.94    8.81
  -1  -3  -4   44.94    3.61
  -1   3  -4   36.14    2.98
   1  -3  -4   43.83    3.98
   1   3  -4   43.72    3.75
   1   3  -4   42.75    3.16
   1  -3  -4   39.74    2.97
  -1  -3  -4   34.36    2.74
   1  -3  -4   41.03    3.50
  -1  -3  -5   10.96    1.99
   1  -3  -5    9.65    1.70
  -1   3  -5   10.57    1.85
  -1  -3  -5   10.23    2.13
   1   3  -5   11.30    1.92
  -1  -3  -5    9.35    1.66
   1  -3  -5   11.63    2.32
   1  -3  -5   10.97    2.42
   1   3  -5   11.11    2.14
   1   3  -6   78.42    5.43
  -1  -3  -6   83.10    6.09
   1  -3  -6   80.22    5.21
  -1  -3  -6   80.51    5.45
   1  -3  -6   90.69    6.79
   1   3  -6   72.36    5.77
  -1  -3  -6   87.30    5.42
  -1   3  -6   77.52    5.36
  -1  -3  -6   74.64    5.39
   1  -3  -6   73.32    6.03
   1  -3  -6   86.98    5.87
   1   3  -7    4.96    1.56
   1  -3  -7    4.45    1.28
   1  -3  -7    2.36    1.34
   1   3  -7    4.37    1.38
  -1  -3  -7    3.69    1.23
  -1   3  -7    1.73    1.03
  -1  -3  -7    5.37    1.31
   1  -3  -7    5.19    1.37
   1  -3  -7    4.47    1.39
  -1  -3  -7    4.85    1.41
   1  -3  -8    4.47    1.27
  -1   4   0    1.58    0.75
   1   4   0   -0.21    0.82
  -1  -4  -1   11.31    1.56
  -1  -4   1   11.88    1.53
   1   4   1   11.59    1.49
   1  -4   1   13.97    1.56
  -1   4   1   11.02    1.47
   1   4  -1    9.82    1.46
  -1   4  -1    9.78    1.47
   1   4  -2  303.50    9.89
  -1   4  -2  325.28   10.17
   1  -4   2  313.75    9.42
  -1  -4   2  326.79    9.91
  -1   4   2  347.90   10.08
   1   4   2  326.76    9.84
  -1   4  -3   14.72    1.87
  -1  -4   3   21.05    1.89
  -1   4   3   18.03    1.86
  -1  -4  -3   25.82    2.62
   1  -4  -3   23.28    2.51
   1   4   3   20.22    1.92
   1   4  -3   20.91    2.08
   1   4  -3   25.02    2.72
   1  -4  -4  200.41    9.55
   1  -4  -4  185.40    8.49
   1   4  -4  197.42    9.05
  -1  -4  -4  177.97    8.30
   1  -4  -5    9.69    1.73
   1   4  -5   13.13    2.40
  -1  -4  -5   15.33    2.04
   1  -4  -5   13.28    2.60
   1  -4  -5   13.98    2.68
  -1  -4  -5   17.60    2.89
   1  -4  -5   14.81    2.43
  -1  -4  -5   14.39    2.42
  -1  -4  -6    0.22    0.71
   1  -4  -6    3.39    1.49
   1   4  -6    0.48    0.73
  -1  -4  -6    0.85    0.75
   1  -4  -6    1.06    0.99
  -1  -4  -6    0.47    0.83
   1  -4  -6    0.67    1.02
   1  -4  -7    6.23    1.73
   1  -4  -7    7.30    1.53
  -1  -4  -7    7.80    1.55
   1  -4  -8   30.32    2.69
  -1  -5   0  171.55    7.46
  -1   5   0  178.41    7.43
   1   5   0  183.01    7.43
  -1   5   1    3.00    1.00
  -1   5  -1    4.35    1.20
   1   5  -1   22.20    2.35
   1   5   1   17.78    2.07
  -1  -5   1    3.21    1.00
  -1   5   2  185.48    7.38
   1   5  -2  178.44    7.57
  -1  -5  -2  180.14    7.62
  -1  -5   2  169.71    7.09
   1   5   2  172.58    7.16
  -1   5  -2  171.15    7.45
   1  -5  -3    1.60    0.88
  -1  -5  -3    0.55    0.72
  -1  -5   3    1.71    0.71
   1   5   3    0.65    0.88
  -1   5   3    0.13    0.80
  -1   5  -3    0.46    0.95
   1   5  -3    0.15    1.08
   1  -5  -4  118.56    6.83
  -1  -5  -4  144.61    7.55
   1  -5  -4  132.64    8.02
   1  -5  -5    4.56    1.81
  -1  -5  -5    5.41    1.70
   1  -5  -5    4.43    1.41
   1  -5  -5    5.38    1.49
   1  -5  -5    3.88    1.47
  -1  -5  -6   48.76    4.11
   1  -5  -6   50.77    4.77
   1  -5  -6   55.43    4.43
   1  -5  -6   50.11    4.57
  -1  -5  -6   46.00    4.20
   1  -5  -7    4.37    1.34
   1  -5  -7    4.90    1.12
  -1   6   0   14.73    2.36
   1   6   0   15.09    2.27
  -1   6   1   20.42    2.62
   1   6   1   30.10    3.05
   1   6  -1   29.21    3.18
  -1   6  -1   24.51    2.89
  -1  -6  -1   30.27    2.82
   1   6  -2   89.63    5.78
   1  -6  -2   99.53    5.66
  -1   6  -2   99.31    6.00
   1   6   2   95.82    5.61
  -1  -6  -2   86.43    5.44
  -1   6   2  108.19    5.93
  -1  -6  -3  237.10   10.15
  -1   6   3  230.89    9.13
   1  -6  -3  243.37   10.08
   1   6  -3  242.56    9.82
  -1   6  -3  240.96    9.87
   1   6   3  247.28    9.30
   1  -6  -4   72.30    5.97
   1  -6  -4   77.20    5.44
  -1  -6  -4   73.23    5.32
  -1  -6  -5    0.23    0.92
  -1  -6  -5    0.61    0.79
   1  -6  -5    0.20    0.66
   1  -6  -5   -0.51    0.89
   1  -6  -5   -0.26    0.92
   1  -6  -6    8.41    1.93
   1  -6  -6    6.66    1.65
  -1   7   0   67.36    5.07
   1   7   0   49.28    4.37
  -1   7   1  809.98   23.69
   1   7   1  833.25   23.67
   1   7  -1  831.32   24.01
  -1   7  -1  851.31   24.28
   1  -7  -2   20.70    2.49
   1   7   2   21.40    2.74
  -1   7  -2   17.62    2.76
  -1   7   2   18.14    2.64
   1   7  -2   20.04    2.90
  -1   7   3  263.59    9.81
   1   7  -3  256.83   10.20
   1  -7  -3  256.40   10.14
   1   7   3  257.55    9.69
  -1  -7  -3  259.48   10.23
  -1   7  -3  249.78   10.22
   1  -7  -4    8.95    2.15
   1  -7  -4   11.51    1.98
  -1  -7  -4   10.19    1.84
   1  -7  -5  387.23   13.81
  -1  -7  -5  372.17   13.05
   1  -7  -5  418.04   12.76
   1  -7  -5  390.90   13.69
   1  -7  -6   43.46    3.24
   1   8   0   18.75    2.68
  -1   8   0   17.82    2.69
   1   8  -1   11.93    2.24
   1   8   1   14.55    2.34
  -1   8   1   15.66    2.46
  -1   8  -1   18.74    2.72
   1   8   2   49.32    3.86
   1   8  -2   53.35    4.20
  -1   8  -2   47.73    4.07
  -1   8   2   48.41    3.84
   1  -8  -3   80.60    5.61
   1   8   3   86.10    4.54
   1   8  -3   77.21    4.68
  -1   8   3   82.23    4.56
  -1   8  -3   77.64    4.80
   1  -8  -4   44.09    3.79
   1  -8  -4   48.02    3.89
  -1   9   0   -0.15    0.76
   1   9   0   -0.29    0.91
   1   9  -1    5.13    1.26
  -1   9   1    5.36    1.31
   1   9   1    5.44    1.33
  -1   9  -1    5.91    1.47
  -1   9  -2   20.55    2.23
   1  -9  -2   23.74    2.53
   1   9  -2   16.62    2.00
   1   9   2   14.26    1.80
  -1   9   2   19.08    2.04
   1  -9  -3   14.76    1.82
   2   0   0    3.65    0.36
  -2   0  -1   63.93    1.64
   2   0  -1   68.58    2.26
   2   0  -2 2328.28   50.35
   2   0  -2 2379.99   49.98
   2   0  -3 1037.02   24.42
  -2   0  -4  682.19   19.58
   2   0  -4  700.57   18.55
   2   0  -4  692.29   19.50
   2   0  -4  673.37   18.57
  -2   0  -4  700.52   18.60
   2   0  -4  725.51   20.04
   2   0  -5    0.18    0.73
  -2   0  -5    0.66    0.78
   2   0  -5    0.43    0.76
   2   0  -5    1.05    0.69
  -2   0  -5    1.20    0.80
  -2   0  -6    2.80    1.44
   2   0  -6    3.75    1.67
  -2   0  -6    5.35    1.30
  -2   0  -6    3.63    1.70
   2   0  -6    3.78    1.68
   2   0  -7   37.27    3.55
  -2   0  -7   48.59    4.46
   2   0  -7   41.62    4.10
   2   0  -7   36.61    4.30
   2   0  -8    6.78    1.72
  -2   0  -8    9.26    2.01
  -2   0  -8    6.90    1.76
   2   0  -8    5.84    1.61
  -2  -1   0 2178.06   47.30
  -2   1   0 2155.99   46.82
  -2  -1   0 2215.87   46.77
   2  -1  -1 3019.35   61.10
   2  -1  -1 2897.64   61.25
   2   1  -1 2856.53   61.11
  -2  -1  -1 2926.17   61.21
   2   1  -2   95.35    3.54
   2  -1  -2   96.05    3.53
   2  -1  -2  100.34    3.16
   2   1  -3   13.94    1.50
   2  -1  -3   10.94    0.95
   2  -1  -3   13.31    1.44
  -2   1  -4  111.70    5.37
   2  -1  -4  115.61    6.05
   2  -1  -4  118.67    5.52
  -2  -1  -4  116.58    5.60
  -2   1  -4  115.62    5.95
   2  -1  -4  105.99    5.23
   2  -1  -4  117.79    6.30
  -2  -1  -4  119.62    5.47
   2   1  -4  104.71    5.84
   2   1  -4  110.79    5.41
  -2  -1  -4  107.79    5.95
   2   1  -4  111.13    5.38
   2  -1  -5  826.50   24.27
   2   1  -5  804.11   23.76
   2   1  -5  797.27   22.55
  -2  -1  -5  766.08   23.98
   2   1  -5  831.11   22.71
   2  -1  -5  878.79   22.92
   2  -1  -5  813.22   24.03
  -2   1  -5  795.09   23.84
   2  -1  -5  876.93   22.85
  -2   1  -5  792.94   22.39
  -2  -1  -5  783.26   21.78
  -2  -1  -5  806.23   22.37
   2  -1  -6  497.75   16.93
   2   1  -6  531.87   18.47
   2  -1  -6  482.87   18.14
  -2   1  -6  511.45   18.37
  -2  -1  -6  508.18   16.05
  -2   1  -6  526.62   17.17
  -2  -1  -6  546.34   17.26
   2   1  -6  512.32   17.21
   2  -1  -7  483.18   17.68
  -2  -1  -7  464.36   14.60
   2   1  -7  481.34   17.39
   2  -1  -7  464.36   15.67
   2   1  -7  438.30   14.36
  -2  -1  -7  512.29   16.66
  -2   1  -7  508.04   16.77
  -2   1  -7  420.35   17.04
   2  -1  -7  486.78   16.33
   2   1  -7  490.68   16.52
  -2   1  -8   78.36    5.45
   2   1  -8   79.24    5.29
   2   1  -8   79.72    5.11
  -2   1  -8   79.27    5.10
   2  -1  -8   81.34    5.07
  -2  -1  -8   80.18    5.63
   2  -1  -8   76.18    5.41
  -2  -1  -8   85.99    5.22
  -2  -2   0   64.51    2.74
  -2  -2   0   58.16    1.82
  -2  -2  -1  260.76    7.16
   2   2  -1  254.45    6.24
   2  -2  -1  247.33    6.18
  -2  -2   1  261.65    7.07
   2  -2  -2   83.25    3.12
   2  -2  -2   79.31    2.80
   2   2  -2   74.22    3.03
  -2  -2   2   76.57    3.11
   2   2  -3  110.21    5.35
   2  -2  -3  103.95    5.29
  -2  -2  -3  110.04    5.45
  -2  -2   3  121.45    4.29
   2   2  -3  117.69    4.71
  -2   2  -3  104.04    5.12
   2  -2  -3  113.32    4.57
   2  -2  -3  105.38    3.37
   2  -2  -4   53.70    3.52
   2   2  -4   54.34    4.05
   2  -2  -4   52.86    4.21
  -2  -2  -4   48.90    4.12
   2  -2  -4   49.52    3.47
   2  -2  -4   54.95    4.26
   2   2  -4   46.80    3.50
  -2   2  -4   54.69    4.05
  -2   2  -4   44.39    3.26
  -2  -2  -4   46.61    3.27
   2   2  -4   51.25    3.48
  -2  -2  -4   49.63    3.72
   2   2  -5   87.13    5.89
   2  -2  -5   83.46    6.05
  -2  -2  -5   71.76    4.73
  -2  -2  -5   67.13    5.45
  -2   2  -5   76.15    4.94
   2  -2  -5   80.43    4.99
  -2  -2  -5   66.88    4.52
   2  -2  -5   83.16    5.92
  -2  -2  -5   74.38    4.94
  -2   2  -5   81.92    5.75
   2   2  -5   74.40    4.98
  -2  -2  -5   73.41    5.14
   2  -2  -6   22.20    3.40
   2  -2  -6   26.03    3.27
  -2  -2  -6   22.12    2.79
  -2   2  -6   23.10    3.06
   2  -2  -6   23.09    2.94
  -2  -2  -6   17.54    2.69
   2   2  -6   19.14    3.01
  -2   2  -6   18.34    2.98
   2  -2  -6   28.59    3.81
   2   2  -6   16.02    2.65
  -2  -2  -6   18.00    2.42
  -2   2  -7   27.97    3.67
   2  -2  -7   34.30    3.54
   2  -2  -7   27.34    3.67
   2   2  -7   30.90    3.69
   2  -2  -7   27.54    2.85
   2   2  -7   29.52    3.45
  -2   2  -7   30.60    3.59
   2  -2  -7   30.82    3.39
  -2  -2  -7   31.40    3.19
  -2  -2  -7   30.46    2.78
  -2  -2  -7   25.24    3.20
   2  -2  -8   30.31    3.24
  -2   2  -8   26.93    3.00
   2  -2  -8   29.28    2.77
   2   2  -8   29.95    2.94
   2  -2  -8   23.66    2.40
  -2  -2  -8   29.26    3.25
   2   2  -8   28.28    2.99
  -2  -3   0 2883.19   62.33
  -2  -3   1  236.41    7.08
   2  -3  -1  233.91    5.28
   2   3  -2 1818.01   42.25
  -2   3  -2 1876.41   42.05
  -2  -3   2 1831.30   41.04
   2   3  -2 1738.10   40.02
  -2   3  -3  205.08    8.06
   2   3  -3  216.02    8.29
   2  -3  -3  204.68    6.74
   2   3  -3  200.12    6.81
  -2  -3   3  216.90    6.82
   2  -3  -4  870.82   24.18
   2   3  -4  838.55   23.45
  -2   3  -4  834.99   23.26
   2  -3  -4  885.16   23.26
  -2  -3  -4  832.39   24.23
   2   3  -4  802.49   21.62
  -2  -3  -4  890.15   21.63
  -2   3  -4  840.56   21.67
   2  -3  -4  832.43   21.56
  -2  -3  -4  801.03   22.52
   2   3  -5   16.16    2.26
   2  -3  -5   18.30    2.96
   2  -3  -5   14.83    2.11
   2   3  -5   19.74    2.83
   2  -3  -5   15.20    2.75
  -2  -3  -5   21.42    2.69
  -2  -3  -5   17.46    2.67
  -2  -3  -5   19.36    2.62
  -2   3  -5   20.15    2.83
  -2  -3  -5   21.21    2.45
  -2   3  -5   17.06    2.30
   2   3  -6  416.33   15.47
   2  -3  -6  422.35   16.22
  -2   3  -6  373.64   14.91
  -2   3  -6  432.13   14.33
  -2  -3  -6  396.85   13.61
   2  -3  -6  401.12   15.93
  -2  -3  -6  421.21   14.33
   2   3  -6  390.86   13.90
  -2  -3  -6  388.33   14.21
   2  -3  -6  407.75   13.72
  -2  -3  -6  403.21   14.72
   2  -3  -6  417.02   14.90
  -2  -3  -7   11.99    1.86
   2  -3  -7   14.22    2.63
   2   3  -7    7.08    1.64
   2   3  -7    7.93    1.84
   2  -3  -7    7.35    1.59
   2  -3  -7    9.78    1.92
  -2   3  -7   13.49    2.34
   2  -3  -7    7.22    1.54
  -2  -3  -8  257.24    9.96
   2  -3  -8  254.96    9.84
   2   4   0  611.40   15.75
  -2  -4   0  593.56   15.92
  -2  -4   1  314.29    9.96
   2   4  -1  313.37    9.88
   2   4   1  309.00    9.70
  -2   4   1  329.65    9.93
  -2   4  -1  311.52    9.90
  -2  -4   2   12.84    1.62
   2   4  -2   12.22    1.64
  -2   4  -2   11.81    1.59
  -2   4   2   11.85    1.52
   2   4   2   11.90    1.54
  -2  -4  -3   29.06    2.81
  -2   4  -3   25.07    2.35
  -2   4   3   23.75    2.17
  -2  -4  -3   24.49    2.65
  -2  -4   3   24.36    2.16
   2   4  -3   22.85    2.21
   2   4   3   25.94    2.17
  -2   4  -3   28.17    2.88
   2  -4  -3   30.69    2.87
  -2  -4  -4   18.84    2.95
   2   4  -4   23.38    2.94
   2  -4  -4   22.54    2.73
  -2   4  -4   21.60    2.81
   2  -4  -4   21.04    2.98
  -2   4  -5   45.97    4.35
   2  -4  -5   46.46    3.41
  -2  -4  -5   48.32    4.54
   2  -4  -5   49.83    4.90
  -2  -4  -5   46.76    4.22
   2  -4  -5   48.60    4.34
  -2  -4  -5   51.56    4.38
   2  -4  -5   45.84    4.76
  -2  -4  -5   44.85    3.34
   2   4  -5   49.89    4.51
  -2   4  -6   49.07    4.53
   2  -4  -6   44.77    3.33
   2  -4  -6   50.84    4.39
   2   4  -6   52.19    4.67
  -2  -4  -6   57.05    4.55
   2  -4  -6   45.77    4.77
  -2  -4  -6   56.34    4.65
   2  -4  -6   50.92    4.96
  -2  -4  -7   62.74    4.20
   2  -4  -7   78.22    4.94
   2  -4  -7   75.99    5.49
   2  -4  -7   69.68    4.57
  -2  -4  -7   67.56    5.29
  -2  -4  -8   -0.13    0.58
   2  -4  -8    0.25    0.49
  -2   5   0   20.99    2.35
  -2  -5   0   16.41    2.16
  -2   5  -1   35.85    3.19
  -2  -5   1   45.04    3.45
   2   5  -1   46.61    3.47
  -2   5   1   41.05    3.28
   2   5   1   47.70    3.44
  -2  -5   2  669.67   19.35
  -2   5   2  737.05   19.54
   2   5   2  710.23   19.29
   2   5  -2  714.33   19.76
  -2  -5  -2  680.09   19.78
  -2   5  -2  738.29   20.03
   2  -5  -2  768.48   20.05
  -2  -5  -3 1088.18   28.60
   2  -5  -3 1063.54   28.12
   2   5   3 1156.62   27.00
  -2   5  -3 1044.16   27.36
  -2  -5   3 1023.97   26.54
  -2   5   3 1071.47   26.84
   2   5  -3 1086.51   27.46
   2  -5  -4  485.55   17.57
   2  -5  -4  501.73   16.23
  -2  -5  -4  480.29   16.36
  -2  -5  -5   72.78    5.68
   2  -5  -5   83.36    5.73
   2  -5  -5   75.13    6.15
   2  -5  -5   76.21    5.42
   2  -5  -5   66.37    5.77
  -2  -5  -6   33.95    3.41
   2  -5  -6   33.04    3.82
   2  -5  -6   32.20    3.80
   2  -5  -6   40.73    3.76
   2  -5  -7   43.09    3.21
  -2  -5  -7   40.11    3.64
   2  -5  -7   41.31    3.62
   2   6   0  389.61   13.26
  -2   6   0  372.50   13.20
  -2   6   1    0.55    0.91
  -2   6  -1    0.77    0.96
   2   6   1    0.90    0.86
   2   6  -1    0.38    0.84
  -2   6  -2  403.45   13.86
  -2  -6  -2  387.15   13.27
   2   6  -2  361.30   13.24
  -2   6   2  395.11   13.29
   2   6   2  385.50   13.05
   2  -6  -2  400.61   13.16
  -2  -6  -3    9.54    1.94
  -2   6   3   12.20    2.08
   2   6  -3   20.41    2.74
   2   6   3   16.92    2.29
  -2   6  -3    7.63    1.88
   2  -6  -3   13.73    2.20
   2  -6  -4  282.72   11.33
   2  -6  -4  272.19   12.48
  -2  -6  -4  297.19   11.71
   2  -6  -5    2.58    1.13
  -2  -6  -5    0.20    0.86
   2  -6  -5    1.04    0.97
  -2  -6  -5    0.44    0.82
   2  -6  -5   -0.26    1.01
   2  -6  -6   96.13    5.38
   2  -6  -6   96.30    5.96
   2  -6  -6  102.03    6.03
  -2  -6  -6  102.48    6.22
   2   7   0    1.06    1.09
  -2   7   0    3.05    1.38
   2   7   1  119.92    6.79
  -2   7  -1  121.17    7.14
   2   7  -1  120.66    6.97
  -2   7   1  117.15    6.92
   2   7   2   80.92    5.26
  -2   7   2   84.87    5.49
  -2   7  -2   82.48    5.72
   2   7  -2   80.20    5.55
   2  -7  -2   76.28    4.83
   2   7   3  146.26    6.83
   2  -7  -3  142.01    7.07
  -2   7  -3  161.00    7.68
  -2   7   3  140.04    6.79
   2   7  -3  162.95    7.59
   2  -7  -4   62.18    5.19
   2  -7  -4   66.67    4.52
  -2  -7  -5   64.55    4.83
   2  -7  -5   61.53    4.69
   2  -7  -5   63.16    4.11
   2  -7  -5   58.72    4.59
  -2  -7  -6    2.32    0.86
   2  -7  -6    3.14    0.93
   2   8   0   38.36    3.73
  -2   8   0   36.22    3.72
   2   8  -1   15.59    2.47
  -2   8  -1   11.88    2.25
   2   8   1   13.55    2.27
  -2   8   1   10.88    2.12
   2   8   2    1.30    1.01
   2   8  -2    0.89    0.94
  -2   8   2    2.36    1.07
  -2   8  -2    2.99    1.23
   2  -8  -3   22.16    2.92
   2   8  -3   19.59    2.26
   2   8   3   17.22    2.04
  -2   8   3   18.52    2.21
  -2   8  -3   16.86    2.32
   2  -8  -4    4.14    1.25
  -2  -8  -4    3.42    1.08
   2  -8  -4    4.45    1.28
  -2  -8  -4    5.41    1.39
   2   9   0  277.90    9.83
  -2   9   0  284.95   10.12
   2   9  -1   88.87    4.76
  -2   9   1   80.35    4.63
  -2   9  -1   79.64    4.72
   2   9   1   87.99    4.69
  -2  -9  -2   72.89    4.50
   2   9   2   75.22    3.93
   2   9  -2   72.20    3.97
  -2   9  -2   71.57    4.06
   2  -9  -2   76.31    4.54
  -2   9   2   70.54    3.88
  -2  -9  -3    0.36    0.57
   3   0   0    0.12    0.16
  -3   0   0    0.27    0.18
  -3   0  -1    0.41    0.25
   3   0  -2    0.31    0.31
   3   0  -2    0.06    0.27
   3   0  -3    1.72    0.51
   3   0  -3    0.19    0.33
  -3   0  -4    0.16    0.54
   3   0  -4   -0.39    0.62
  -3   0  -4    0.13    0.55
   3   0  -4    0.54    0.71
   3   0  -4   -0.16    0.60
   3   0  -4   -0.27    0.61
   3   0  -5    0.18    0.70
   3   0  -5    0.21    0.76
   3   0  -5    0.18    0.81
  -3   0  -5    0.35    0.65
  -3   0  -5    0.67    0.92
   3   0  -6    0.53    1.04
  -3   0  -6    0.28    0.92
   3   0  -6   -0.22    1.32
  -3   0  -6    0.22    0.97
  -3   0  -7    0.29    0.87
   3   0  -7    0.19    0.87
  -3   0  -7   -0.68    1.31
   3   0  -7    0.54    1.06
   3   0  -7   -0.23    1.06
   3   0  -8    1.16    1.02
  -3   0  -8    0.42    0.82
   3   0  -8   -0.35    0.96
   3   1   0  400.60    9.18
  -3   1   0  409.76    9.08
  -3   1  -1   61.99    2.25
   3   1  -1   61.20    2.44
  -3  -1  -1   57.08    2.12
  -3  -1  -1   55.35    2.16
   3  -1  -1   60.78    2.34
   3   1   1   53.65    1.71
   3  -1  -2  566.68   13.86
   3   1  -2  590.79   14.24
   3  -1  -2  572.22   13.60
  -3  -1  -2  593.24   13.25
   3   1  -2  571.03   13.94
   3  -1  -3   19.37    1.75
   3   1  -3   21.89    1.88
   3   1  -4  256.45    9.97
  -3  -1  -4  275.69    9.39
   3   1  -4  291.28    9.79
   3   1  -4  262.79    9.41
   3  -1  -4  269.18    9.43
   3  -1  -4  287.11    9.69
  -3  -1  -4  279.27   10.42
  -3   1  -4  273.44   10.20
   3  -1  -4  297.90   11.00
  -3   1  -4  262.63    9.30
   3  -1  -4  263.39   10.12
   3  -1  -5   29.96    3.50
  -3  -1  -5   25.16    3.29
   3  -1  -5   27.76    2.97
  -3  -1  -5   33.73    3.02
   3  -1  -5   23.63    2.79
  -3   1  -5   25.84    3.23
   3   1  -5   28.71    3.06
  -3   1  -5   28.62    3.03
   3   1  -5   27.54    3.00
   3   1  -5   24.63    3.16
  -3  -1  -5   29.11    3.00
   3  -1  -5   29.54    3.59
  -3   1  -6   41.03    4.46
  -3  -1  -6   42.04    3.96
  -3  -1  -6   38.38    4.42
  -3   1  -6   43.95    4.11
   3   1  -6   35.50    4.15
  -3  -1  -6   37.35    3.39
   3   1  -6   38.64    3.96
   3  -1  -6   42.40    4.08
   3  -1  -6   38.96    4.36
   3  -1  -7    3.51    1.54
   3  -1  -7    1.75    1.19
  -3  -1  -7    2.31    1.43
   3  -1  -7    1.66    0.96
  -3  -1  -7    2.61    1.35
  -3   1  -7    1.78    1.30
  -3   1  -7    2.44    1.39
   3   1  -7    2.70    1.37
   3   1  -7    3.10    1.54
   3   1  -8   10.54    1.95
   3  -1  -8    5.53    1.47
   3   1  -8   11.86    2.02
  -3   1  -8   11.07    2.04
   3  -1  -8    8.96    1.48
   3  -1  -8    7.77    1.77
  -3  -1  -8   10.20    2.01
  -3  -2   0 4721.57   98.89
  -3   2   0 4798.86   98.99
  -3  -2   0 4861.93  100.22
  -3  -2   1   39.01    2.20
  -3  -2  -1   42.30    2.21
   3   2  -1   44.08    1.79
   3  -2  -1   43.60    1.78
  -3  -2  -2   75.47    3.28
   3  -2  -2   82.34    3.20
   3   2  -2   77.27    3.24
   3  -2  -3    1.82    0.78
   3   2  -3    1.55    0.70
   3  -2  -3    0.92    0.38
   3   2  -3    9.15    1.21
  -3   2  -3    7.58    1.14
  -3   2  -3    1.47    0.70
  -3  -2  -3    3.11    0.78
  -3  -2  -3    1.95    0.85
   3  -2  -3    7.22    1.10
   3  -2  -3    6.37    1.04
   3   2  -3    7.46    1.14
   3   2  -4   71.31    4.82
   3   2  -4   72.17    4.29
  -3  -2  -4   73.95    4.50
   3   2  -4   71.18    4.41
   3  -2  -4   76.23    4.40
  -3  -2  -4   71.08    5.03
   3  -2  -4   75.21    4.27
  -3   2  -4   80.73    4.96
   3  -2  -4   76.13    5.22
  -3  -2   4   75.44    3.62
   3  -2  -4   73.57    4.93
  -3   2  -4   73.64    4.28
  -3  -2  -4   73.99    4.22
  -3   2  -5    6.30    1.48
  -3  -2  -5    5.67    1.42
   3   2  -5    4.69    1.50
  -3  -2  -5    4.56    1.28
   3  -2  -5    5.86    1.82
   3   2  -5    6.04    1.48
  -3   2  -5    5.32    1.61
  -3  -2  -5    5.39    1.30
  -3  -2  -5    4.26    1.50
  -3  -2  -5    3.96    1.18
   3   2  -5    5.19    1.39
   3  -2  -5    6.10    1.46
   3  -2  -5    6.90    1.56
   3  -2  -5    5.40    1.60
   3  -2  -6  404.06   14.34
  -3  -2  -6  408.58   16.37
  -3   2  -6  424.62   14.69
   3  -2  -6  372.92   14.48
  -3  -2  -6  378.29   13.25
   3   2  -6  433.33   15.77
   3  -2  -6  398.16   15.70
  -3  -2  -6  425.05   14.40
   3  -2  -6  413.84   16.26
  -3  -2  -6  405.22   13.94
  -3   2  -6  413.98   15.75
   3   2  -6  416.38   14.71
  -3   2  -7    7.57    1.88
  -3  -2  -7   12.33    2.20
  -3   2  -7   10.12    2.18
  -3  -2  -7    9.26    2.21
   3  -2  -7   11.47    2.10
   3  -2  -7   11.52    2.38
   3  -2  -7    9.27    2.03
   3   2  -7    7.84    2.01
   3   2  -7   10.41    2.14
   3   2  -8    1.01    0.84
   3  -2  -8    0.82    0.70
  -3   2  -8    2.23    0.95
   3   2  -8    3.73    1.19
   3  -2  -8    1.17    0.71
   3  -2  -8    1.45    0.96
  -3  -2  -8    0.19    0.68
  -3  -3   0   51.57    2.78
  -3   3   0   35.07    1.35
   3   3  -1  404.24    9.56
  -3  -3   1  414.85   11.29
   3  -3  -1  414.87    9.54
   3   3  -2  881.62   21.94
  -3  -3   2  901.32   21.25
   3  -3  -2  872.71   20.08
  -3  -3  -2  911.75   21.54
  -3   3  -2  834.66   21.62
   3  -3  -2  891.26   20.56
   3   3  -2  859.59   20.15
   3  -3  -3    0.26    0.39
  -3  -3  -3    0.26    0.36
   3   3  -3    0.74    0.50
   3  -3  -3    0.17    0.28
   3   3  -3    0.39    0.40
   3   3  -3   -0.15    0.44
  -3   3  -3    0.81    0.46
  -3   3  -3   -0.14    0.42
   3  -3  -3    0.55    0.51
   3  -3  -4  387.18   12.01
  -3   3  -4  414.48   12.41
  -3  -3  -4  387.33   13.01
  -3  -3   4  365.91   11.03
   3  -3  -4  435.94   14.47
   3   3  -4  407.68   12.52
   3   3  -4  426.01   13.98
  -3   3  -4  389.40   13.40
   3  -3  -4  398.65   12.15
  -3  -3  -4  411.58   12.15
  -3  -3  -4  408.75   13.19
  -3  -3  -4  392.53   14.37
   3   3  -4  387.33   12.26
  -3  -3  -5   84.62    5.10
  -3  -3  -5   96.43    6.03
   3   3  -5  103.57    6.41
  -3   3  -5   90.44    6.10
   3  -3  -5   97.68    6.68
  -3  -3  -5   95.54    5.87
   3  -3  -5   90.32    5.24
  -3  -3  -5   85.89    5.53
   3   3  -5   91.32    5.49
  -3  -3  -5   89.81    6.59
   3  -3  -5   86.27    6.51
  -3   3  -5   88.19    5.30
   3   3  -6   14.64    2.36
  -3   3  -6   12.06    2.46
  -3  -3  -6   16.01    2.41
   3  -3  -6   15.23    2.29
  -3  -3  -6   15.61    3.02
   3  -3  -6   14.04    2.67
   3  -3  -6   13.77    2.86
  -3  -3  -6   14.67    2.38
  -3  -3  -6   15.48    2.39
   3   3  -6   13.94    2.52
  -3   3  -6   14.54    2.36
   3  -3  -7   30.62    3.27
  -3  -3  -7   22.23    3.23
   3   3  -7   26.14    3.14
  -3   3  -7   26.93    3.29
   3  -3  -7   29.37    3.02
   3  -3  -7   29.73    3.57
   3  -3  -7   25.15    2.68
   3   3  -7   26.62    2.86
  -3  -3  -8   37.08    3.36
   3  -3  -8   34.62    3.12
   3   3  -8   34.26    2.54
   3  -3  -8   37.72    2.85
   3   4   0 1803.43   40.68
  -3   4   0 1749.32   40.58
  -3  -4   0 1787.22   41.02
  -3   4  -1  142.19    5.99
   3   4  -1  143.09    5.98
  -3   4   1  144.39    5.90
  -3  -4   1  140.70    5.98
  -3   4  -2  612.88   17.12
   3   4   2  670.64   17.04
   3   4  -2  660.48   17.32
  -3   4   2  633.21   16.93
  -3  -4   2  640.72   17.24
  -3   4  -3   37.07    2.95
   3   4  -3   38.72    2.91
   3  -4  -3   45.56    3.57
   3   4   3   38.72    2.71
  -3  -4  -3   44.57    3.58
  -3   4   3   42.50    2.92
  -3  -4   3   46.05    3.12
  -3  -4  -4  410.38   15.22
   3  -4  -4  383.43   14.53
   3   4  -4  428.81   14.62
   3  -4  -4  386.57   13.72
  -3   4  -4  408.37   14.27
  -3  -4  -5   44.29    4.23
   3  -4  -5   42.76    3.21
  -3  -4  -5   39.50    4.45
   3  -4  -5   42.47    4.49
   3  -4  -5   39.94    4.48
  -3  -4  -5   44.79    4.11
   3  -4  -5   43.16    4.06
  -3   4  -5   33.89    3.80
   3   4  -5   43.74    4.27
  -3   4  -6  303.63   12.23
  -3  -4  -6  276.45   12.92
  -3  -4  -6  313.94   11.80
   3  -4  -6  280.13   12.51
   3  -4  -6  308.14   13.27
   3  -4  -6  299.25   11.86
   3   4  -6  295.68   12.02
   3  -4  -6  263.90    9.56
  -3  -4  -7   38.39    3.98
   3  -4  -7   35.93    3.69
   3  -4  -7   42.18    3.47
   3   5   0  322.65   10.87
  -3  -5   0  311.85   11.10
  -3   5   0  311.10   10.86
  -3   5   1  326.15   11.12
  -3  -5   1  332.25   11.41
   3   5  -1  351.22   11.43
  -3   5  -1  313.17   11.18
  -3  -5  -1  327.54   10.89
   3   5   1  340.20   11.11
  -3   5  -2   87.07    5.14
  -3  -5  -2   85.42    5.17
   3   5  -2   83.60    4.95
   3   5   2   90.34    4.88
  -3  -5   2   96.90    5.30
   3  -5  -2  100.38    5.26
  -3   5   2   87.48    4.96
   3  -5  -3   41.94    3.65
   3   5   3   41.70    3.20
  -3  -5  -3   48.94    4.08
  -3   5  -3   46.06    3.67
  -3   5   3   38.84    3.24
   3   5  -3   51.46    3.79
  -3  -5   3   56.45    3.81
   3  -5  -4   23.47    2.90
  -3  -5  -4   20.55    3.19
  -3  -5  -4   24.56    3.06
   3  -5  -4   24.04    3.39
   3  -5  -5   95.02    7.06
   3  -5  -5   95.20    6.86
  -3  -5  -5   95.88    7.05
   3  -5  -5   97.23    6.08
  -3  -5  -5   92.57    6.26
  -3  -5  -6   59.30    4.44
   3  -5  -6   52.39    4.81
  -3  -5  -6   55.00    5.02
   3  -5  -6   51.55    4.71
   3  -5  -6   59.70    4.45
   3  -5  -7   62.83    3.89
   3  -5  -7   58.60    4.20
  -3  -5  -7   61.31    4.42
  -3   6   0  228.69    9.65
   3   6   0  225.09    9.45
   3   6  -1  304.29   11.30
  -3   6  -1  267.95   11.00
   3   6   1  309.23   11.19
  -3   6   1  267.78   10.82
  -3  -6   1  292.60   11.33
   3   6  -2   32.51    3.35
  -3   6   2   27.92    3.07
  -3   6  -2   31.79    3.44
  -3  -6  -2   27.57    3.00
   3  -6  -2   26.82    2.90
  -3  -6   2   26.71    2.95
   3   6   2   27.13    2.97
   3  -6  -3  116.51    6.52
   3   6   3  113.92    5.90
  -3  -6  -3  134.33    7.13
   3   6  -3  112.00    6.27
  -3   6   3  116.73    6.11
  -3   6  -3  119.44    6.55
  -3  -6  -4   24.07    3.11
   3  -6  -4   28.57    3.70
   3  -6  -4   25.47    3.05
  -3  -6  -4   26.75    3.60
  -3  -6  -5  100.01    6.82
   3  -6  -5  105.97    6.15
   3  -6  -5   90.39    6.42
   3  -6  -5   94.24    6.77
  -3  -6  -5  105.45    6.21
  -3  -6  -5  102.10    6.18
   3  -6  -6   74.12    5.11
  -3  -6  -6   78.40    5.31
   3  -6  -6   70.39    4.50
   3  -6  -6   71.35    5.01
  -3   7   0  266.40   11.22
   3   7   0  266.69   10.96
   3   7  -1  173.69    8.55
  -3   7   1  167.43    8.40
   3   7   1  166.53    8.21
  -3   7  -1  164.55    8.50
  -3   7  -2    3.46    1.45
  -3   7   2    2.73    1.24
   3  -7  -2    2.38    0.88
   3   7   2    2.41    1.08
   3   7  -2    1.84    1.14
  -3   7  -3  346.03   12.58
  -3   7   3  341.08   11.89
   3   7   3  373.61   11.91
   3   7  -3  358.31   12.33
  -3  -7  -4    0.49    0.96
   3  -7  -4    0.71    0.93
   3  -7  -4    1.00    0.80
   3  -7  -5   69.76    5.11
   3  -7  -5   77.61    5.22
   3  -7  -5   80.80    4.63
  -3  -7  -5   84.45    5.46
  -3   8   0    7.63    1.77
   3   8   0   11.15    2.08
  -3   8  -1   83.71    5.56
   3   8  -1   80.84    5.30
   3   8   1   81.41    5.22
  -3   8   1   72.03    5.11
   3   8  -2   21.91    2.64
  -3   8  -2   22.19    2.82
  -3   8   2   23.23    2.74
   3   8   2   21.79    2.56
  -3   8   3  327.28   10.51
   3  -8  -3  346.84   12.58
   3   8   3  322.87   10.36
  -3  -8  -3  356.79   12.88
   3   8  -3  324.59   10.72
  -3   8  -3  338.91   11.10
   3  -8  -4    9.26    1.70
  -3  -8  -4    9.19    1.72
   3  -8  -4    8.98    1.72
  -3   9   0   17.38    2.21
   3   9   0   12.24    1.82
  -3   9  -1  107.03    5.48
  -3   9   1  118.48    5.59
   3   9   1  112.98    5.34
   3   9  -1  105.28    5.27
   3   9  -2    0.10    0.73
   3  -9  -2    1.25    0.77
  -3   9   2    0.61    0.62
   3   9   2    0.49    0.67
  -3   9  -2    0.78    0.74
  -3  -9  -2    0.99    0.74
  -4   0   0  651.36   14.52
   4   0   0  630.04   14.58
  -4   0  -1 5914.88  122.97
   4   0  -2   14.98    1.28
   4   0  -2   16.11    1.30
   4   0  -3   95.12    4.27
   4   0  -3  102.41    4.44
   4   0  -3   94.34    4.01
   4   0  -4   21.60    2.32
   4   0  -4   18.17    2.55
   4   0  -4   23.91    2.61
   4   0  -4   22.07    2.36
  -4   0  -4   20.28    2.19
  -4   0  -4   20.27    2.41
  -4   0  -5 1133.97   29.03
   4   0  -5 1076.81   28.98
   4   0  -5 1076.21   29.89
  -4   0  -5 1136.15   30.41
   4   0  -5 1115.41   29.16
  -4   0  -6  254.94   10.88
   4   0  -6  262.90   11.16
  -4   0  -6  256.54   11.98
   4   0  -6  260.24   11.81
  -4   0  -7  787.63   24.89
   4   0  -7  761.31   23.97
  -4   0  -7  841.08   23.75
   4   0  -7  752.40   23.05
   4   0  -8   25.85    2.94
  -4   0  -8   26.03    3.08
   4   0  -8   22.07    2.63
  -4  -1   0 3583.97   77.45
   4   1   0 3758.63   77.67
  -4   1   0 3818.23   77.63
  -4  -1  -1   95.89    3.32
  -4   1  -1  101.80    3.37
   4   1  -1  118.24    3.77
  -4  -1  -1   90.25    3.13
   4   1   1   92.03    2.85
   4  -1  -1  109.61    3.62
   4  -1  -2 4578.51   88.31
  -4  -1  -2 4451.66   87.47
   4   1   2 4013.52   86.28
   4   1  -2 4422.30   88.95
   4   1  -2 4127.07   88.28
   4  -1  -2 4423.03   88.27
   4  -1  -3   34.57    2.09
  -4  -1  -3   32.74    2.35
   4   1  -3   31.92    2.36
   4  -1  -3   32.98    2.36
   4  -1  -3   32.76    2.38
   4   1  -3   24.09    2.08
  -4   1  -3   32.58    2.35
   4   1  -3   32.97    2.36
   4  -1  -4 1910.53   46.30
  -4   1  -4 1889.18   44.19
   4  -1  -4 1916.14   44.50
  -4  -1  -4 1920.33   45.64
   4   1  -4 1916.78   45.32
   4  -1  -4 1857.01   44.15
   4  -1  -4 1962.75   45.43
   4  -1  -4 1990.84   42.29
   4   1  -4 1908.33   44.55
  -4  -1  -4 1899.67   44.11
  -4   1  -4 1899.08   45.31
   4   1  -4 1877.25   44.33
   4  -1  -5   36.01    4.03
  -4  -1  -5   35.73    3.86
   4   1  -5   33.96    3.33
   4  -1  -5   42.03    4.09
   4   1  -5   38.80    3.88
  -4  -1  -5   33.98    2.98
   4  -1  -5   37.14    3.44
   4  -1  -5   34.50    3.37
  -4   1  -5   37.22    3.41
  -4  -1  -5   38.83    3.47
   4   1  -5   33.70    3.41
  -4   1  -5   28.93    3.43
   4   1  -6  507.23   17.42
  -4   1  -6  475.45   16.08
  -4   1  -6  450.91   16.94
  -4  -1  -6  449.28   14.32
   4   1  -6  462.94   16.14
   4  -1  -6  457.17   16.85
  -4  -1  -6  456.70   17.40
   4  -1  -6  463.70   15.95
  -4  -1  -6  467.55   15.93
  -4   1  -7   42.46    4.46
   4   1  -7   43.91    4.41
   4   1  -7   37.86    3.94
   4  -1  -7   48.08    4.24
  -4   1  -7   38.90    3.96
   4  -1  -7   40.10    3.94
  -4  -1  -7   44.98    4.76
   4  -1  -7   42.23    4.45
  -4  -1  -7   38.30    3.82
  -4  -1  -8  353.47   12.76
   4  -1  -8  316.57   11.95
   4   1  -8  343.40   11.96
  -4   1  -8  349.13   12.46
   4  -1  -8  341.56   11.03
   4   1  -8  350.60   11.87
   4  -1  -8  336.54   11.66
  -4  -2   0    4.91    0.57
   4   2   0    5.93    0.75
  -4   2  -1 1577.15   33.49
   4   2  -1 1506.77   34.41
  -4  -2  -1 1571.19   34.14
  -4  -2  -1 1530.07   33.46
   4   2  -2  175.78    5.60
  -4  -2  -2  172.78    5.59
   4  -2  -2  174.94    5.55
   4  -2  -2  177.66    5.65
   4  -2  -3  465.01   11.74
   4  -2  -3  442.43   12.46
   4   2  -3  483.63   13.66
   4  -2  -3  420.16   13.22
  -4  -2  -3  458.03   13.84
  -4   2  -3  441.13   13.14
   4   2  -3  459.71   12.72
   4  -2  -3  472.24   12.65
  -4   2  -3  470.80   12.64
  -4  -2  -3  442.15   12.38
   4   2  -3  431.10   12.55
  -4   2  -4   25.70    2.78
   4   2  -4   28.05    2.67
   4   2  -4   27.54    2.96
   4  -2  -4   25.53    2.89
   4  -2  -4   30.06    2.71
  -4  -2  -4   27.42    3.14
   4   2  -4   25.08    2.49
   4  -2  -4   27.51    3.17
   4  -2  -4   27.71    2.54
  -4   2  -4   28.90    2.64
  -4  -2  -4   23.92    2.42
   4   2  -5  529.95   17.39
  -4   2  -5  529.78   17.28
  -4   2  -5  548.16   16.42
  -4  -2  -5  509.24   15.72
   4  -2  -5  509.08   16.16
   4   2  -5  512.23   16.25
  -4  -2  -5  494.66   17.70
   4  -2  -5  454.65   16.77
  -4  -2  -5  542.03   16.08
  -4  -2  -5  512.38   15.99
   4  -2  -5  482.53   15.79
   4   2  -5  542.58   16.63
   4  -2  -5  527.19   18.40
   4  -2  -6   61.59    5.76
   4   2  -6   73.24    5.30
  -4  -2  -6   72.83    5.12
  -4   2  -6   68.67    5.53
   4   2  -6   69.75    5.59
   4  -2  -6   55.56    5.22
  -4  -2  -6   61.51    4.41
  -4  -2  -6   65.84    4.71
  -4  -2  -6   68.26    5.93
  -4   2  -6   69.66    5.18
   4  -2  -6   67.47    4.98
  -4  -2  -7  238.35   11.51
  -4   2  -7  247.30   11.03
   4  -2  -7  247.06   11.20
   4  -2  -7  236.36   10.33
   4   2  -7  259.15   10.63
   4  -2  -7  258.62   10.36
   4   2  -7  245.49   10.83
  -4  -2  -8   13.14    2.10
   4  -2  -8    9.72    1.80
   4   2  -8   14.06    1.99
   4  -2  -8   12.82    1.78
   4   2  -8   11.59    1.77
   4  -2  -8   12.28    1.73
  -4   2  -8   11.87    1.90
  -4   3   0 2221.47   43.06
  -4  -3   0 2246.71   45.35
   4   3  -1 1736.71   38.13
  -4  -3  -1 1832.42   40.24
  -4  -3   1 1789.42   40.10
   4  -3  -1 1862.90   38.12
  -4  -3   1 1748.09   38.10
   4   3  -2  654.96   16.43
  -4  -3   2  700.83   17.57
  -4   3  -2  628.71   17.51
   4   3  -2  643.60   17.76
  -4  -3  -2  689.47   17.61
   4  -3  -2  699.00   17.01
   4  -3  -3 1998.51   43.57
  -4   3  -3 1855.49   44.44
   4   3  -3 1905.59   44.19
   4   3  -3 1996.92   44.56
   4  -3  -3 2071.04   44.46
  -4   3  -3 1943.30   45.77
   4   3  -3 1995.52   46.44
  -4   3  -3 2004.13   44.42
  -4  -3   3 2106.03   45.02
   4   3  -3 2069.55   44.90
   4  -3  -3 1991.14   44.52
  -4  -3  -3 1999.94   44.32
  -4  -3  -4  323.69   10.63
   4   3  -4  312.84   10.77
   4   3  -4  318.00   10.91
  -4  -3  -4  330.40   12.87
   4  -3  -4  313.76   12.18
  -4   3  -4  325.48   11.80
  -4  -3  -4  356.25   11.85
  -4  -3  -4  304.29   11.28
  -4  -3   4  338.34   10.34
   4  -3  -4  351.29   10.90
   4  -3  -4  355.29   11.00
  -4   3  -4  327.51   10.79
   4   3  -4  317.66   11.92
  -4  -3  -5  517.32   18.61
  -4  -3  -5  554.80   17.18
   4  -3  -5  538.24   18.35
   4  -3  -5  559.67   17.78
  -4  -3  -5  504.09   16.64
  -4   3  -5  502.58   17.40
  -4  -3  -5  540.03   16.13
   4   3  -5  534.40   16.58
   4  -3  -5  531.32   16.18
   4  -3  -5  525.13   18.93
  -4   3  -5  544.38   16.48
   4   3  -5  539.53   17.72
   4  -3  -6  494.59   18.68
  -4   3  -6  488.82   17.17
   4   3  -6  477.47   16.99
   4   3  -6  510.99   16.34
  -4  -3  -6  505.32   18.60
   4  -3  -6  492.59   17.98
  -4  -3  -6  500.38   16.13
   4  -3  -6  501.93   15.83
  -4  -3  -7  164.79    9.01
   4   3  -7  179.96    7.90
   4  -3  -7  178.83    7.60
   4  -3  -7  176.51    8.35
   4  -3  -7  178.86    8.95
   4  -3  -7  178.30    7.91
  -4   3  -7  183.38    8.79
   4   3  -7  188.42    8.68
   4  -3  -8  192.86    7.78
   4  -3  -8  198.22    7.30
  -4  -3  -8  188.29    7.96
  -4   4   0   10.77    1.57
  -4  -4   0   12.34    1.65
  -4   4   1   75.03    4.10
  -4  -4   1   85.27    4.45
  -4   4  -1   72.60    4.13
  -4   4  -2   99.38    5.01
   4   4   2  102.17    4.78
  -4  -4  -2   93.20    4.99
  -4  -4   2   98.62    4.93
  -4   4   2   99.67    4.83
   4  -4  -2  105.04    4.62
   4   4  -2   97.31    4.92
  -4  -4  -3 1899.99   44.17
  -4   4   3 1844.60   42.16
  -4  -4   3 1889.15   42.73
   4  -4  -3 1868.63   43.63
   4   4  -3 1859.48   42.37
  -4   4  -3 1780.69   42.54
   4   4   3 1932.29   41.90
   4  -4  -3 1753.11   40.67
  -4  -4  -4  111.69    6.40
   4  -4  -4  103.13    6.17
   4  -4  -4  114.03    6.89
  -4  -4  -4  113.99    7.23
  -4   4  -4  112.04    6.36
   4   4  -4   98.73    6.27
   4  -4  -5   96.96    6.33
  -4   4  -5  102.99    6.49
   4  -4  -5  107.52    7.09
   4  -4  -5   97.19    7.19
  -4  -4  -5  107.84    7.50
  -4  -4  -5   97.73    6.25
  -4  -4  -5   97.05    6.10
   4   4  -5  119.15    7.04
   4  -4  -5  110.55    5.37
  -4  -4  -6   38.29    3.70
   4  -4  -6   49.19    4.35
  -4  -4  -6   41.54    4.53
   4  -4  -6   41.44    4.53
   4  -4  -6   39.49    4.33
   4  -4  -7   17.29    2.23
  -4  -4  -7   20.91    2.83
   4  -4  -7   18.59    2.58
  -4  -5   0  563.95   16.65
  -4   5   0  531.32   16.20
   4   5   0  549.58   16.14
   4   5  -1    1.87    0.93
  -4   5   1    1.56    0.80
   4   5   1    2.67    0.99
  -4  -5   1    0.33    0.62
  -4   5  -1    0.49    0.76
  -4   5  -2  161.14    7.56
  -4  -5  -2  170.68    7.74
   4  -5  -2  181.51    7.56
  -4  -5   2  186.44    7.94
  -4   5   2  174.31    7.55
   4  -5  -2  186.93    7.14
   4   5  -2  175.74    7.63
   4   5   2  186.16    7.52
  -4   5  -3   62.27    4.41
  -4   5   3   68.87    4.31
   4  -5  -3   68.72    4.63
   4   5  -3   73.41    4.58
  -4  -5   3   64.79    4.35
   4   5   3   60.89    3.93
  -4  -5  -3   64.91    4.76
  -4  -5  -4   83.42    6.43
   4  -5  -4   79.59    6.00
  -4  -5  -4   86.90    5.83
   4  -5  -4   92.40    5.76
  -4  -5  -5   12.25    2.66
   4  -5  -5   12.47    2.61
  -4  -5  -5   14.69    2.42
   4  -5  -5   17.09    3.12
   4  -5  -5   17.33    2.54
  -4  -5  -5   12.91    2.21
  -4  -5  -6  125.55    7.70
   4  -5  -6  135.41    7.64
   4  -5  -6  126.91    7.80
   4  -5  -7    2.25    0.87
  -4  -5  -7    2.76    1.09
   4  -5  -7    2.43    0.93
  -4  -6   0  147.59    7.66
   4   6   0  131.77    6.93
  -4   6   0  135.08    7.26
  -4   6   1  136.94    7.20
  -4   6  -1  147.72    7.55
  -4  -6   1  132.34    7.27
   4   6   1  133.38    6.86
   4   6  -1  136.24    7.05
  -4  -6   2  832.93   23.52
  -4   6  -2  832.15   23.82
   4  -6  -2  822.44   22.63
  -4   6   2  829.87   23.28
   4   6  -2  873.10   23.70
   4   6   2  815.69   22.85
  -4  -6   3  533.16   16.77
   4   6   3  548.13   16.38
   4   6  -3  553.60   17.17
  -4   6  -3  536.03   17.33
  -4   6   3  560.67   16.83
  -4  -6  -4  667.71   22.29
   4  -6  -4  676.50   21.86
   4  -6  -4  658.90   20.33
   4  -6  -5   79.74    6.17
  -4  -6  -5   89.54    6.41
   4  -6  -5   94.55    5.70
   4  -6  -5   88.16    6.15
   4  -6  -6   88.00    4.93
  -4  -6  -6   91.52    5.62
   4  -6  -6   80.78    5.19
  -4   7   0   79.43    5.66
   4   7   0   83.13    5.57
   4   7   1   44.88    3.99
   4   7  -1   43.25    4.08
  -4   7  -1   43.93    4.18
  -4   7   1   38.34    3.88
  -4   7  -2  197.34    9.27
   4  -7  -2  187.63    7.89
   4   7   2  207.58    8.84
   4   7  -2  192.43    8.91
  -4   7   2  193.85    8.84
   4   7   3    2.99    1.05
   4   7  -3    1.37    0.93
  -4   7   3    0.66    0.84
  -4   7  -3    1.34    1.03
   4  -7  -3    1.49    0.92
  -4  -7  -4  169.47    8.76
   4  -7  -4  161.08    8.43
   4  -7  -4  167.98    7.42
  -4  -7  -5   18.51    2.56
   4  -7  -5   19.42    2.54
   4  -7  -5   18.32    2.13
   4  -7  -5   20.26    2.75
   4  -7  -6   34.50    2.30
   4   8   0  113.80    6.34
  -4   8   0  105.88    6.46
  -4   8  -1  327.10   12.38
   4   8   1  314.17   11.60
  -4   8   1  317.76   12.06
   4   8  -1  320.82   11.83
  -4   8  -2  168.65    8.03
   4   8   2  174.41    7.49
   4   8  -2  167.61    7.61
  -4   8   2  180.16    7.88
   4  -8  -3   44.26    3.90
  -4   8   3   47.68    3.26
   4   8   3   44.25    3.06
  -4  -8  -3   53.93    4.31
  -4  -8  -4  141.97    6.64
   4  -8  -4  131.78    6.35
   4   9   0   15.24    1.94
  -4   9   0   13.82    1.96
  -4   9   1  187.92    7.28
   4   9   1  173.28    6.91
  -4   9  -1  186.25    7.39
   4   9  -1  175.13    7.00
  -4  -9  -2   33.91    2.84
   4   9   2   33.50    2.43
   4   9  -2   35.93    2.56
  -4   9   2   34.05    2.51
  -4   9  -2   29.60    2.49
   4  -9  -2   34.96    2.84
  -5   0   0    0.19    0.26
   5   0   0    0.40    0.32
  -5   0  -1    0.27    0.31
   5   0   1    1.07    0.35
   5   0  -2    2.23    0.59
  -5   0  -2    0.35    0.13
  -5   0  -3    1.40    0.61
   5   0  -3    0.30    0.53
   5   0  -3    0.63    0.44
   5   0  -3    1.39    0.64
   5   0  -3    1.64    0.62
  -5   0  -4    0.14    0.48
   5   0  -4    0.77    0.54
   5   0  -4    0.64    0.66
  -5   0  -4    0.16    0.64
   5   0  -4    0.14    0.50
   5   0  -4   -0.14    0.57
  -5   0  -5    0.91    0.79
   5   0  -5   -0.19    0.77
   5   0  -5    0.78    0.80
   5   0  -5    0.43    0.84
  -5   0  -6   -0.22    0.72
   5   0  -6    0.51    0.84
   5   0  -6    0.23    0.85
  -5   0  -6    0.54    0.89
   5   0  -6   -0.23    0.75
   5   0  -7   -0.22    0.92
  -5   0  -7    2.64    1.35
   5   0  -7    0.73    1.05
  -5   0  -7    0.66    0.82
   5   0  -8    0.65    0.73
   5   0  -8   -0.16    0.69
  -5   0  -8   -0.18    0.59
  -5  -1   0   21.80    1.35
  -5   1   0   19.96    1.31
   5   1   0   20.33    1.34
   5   1   1  157.63    4.52
   5   1  -1  168.07    5.30
  -5   1  -1  173.13    5.12
  -5  -1  -1  155.83    4.96
  -5  -1  -1  156.11    4.78
   5  -1  -1  177.37    5.35
   5  -1  -2    6.63    0.93
   5   1   2    8.13    0.60
   5  -1  -2    7.46    0.95
  -5  -1  -2    8.71    0.82
   5   1  -2    9.91    1.11
   5  -1  -3  820.46   19.68
  -5   1  -3  807.67   20.23
   5  -1  -3  824.62   20.27
   5  -1  -3  767.57   19.95
   5   1  -3  840.41   20.42
   5   1  -3  841.39   20.44
   5   1  -3  794.07   20.17
   5  -1  -3  864.04   22.16
  -5  -1  -3  783.15   20.09
   5  -1  -4   23.01    1.96
   5  -1  -4   27.32    2.60
  -5  -1  -4   21.53    2.64
   5   1  -4   31.72    2.83
  -5   1  -4   21.21    2.34
  -5  -1  -4   26.21    2.53
   5   1  -4   22.23    2.59
   5  -1  -4   20.35    2.52
   5   1  -4   25.44    2.61
  -5   1  -4   19.79    2.42
   5  -1  -4   23.90    2.48
  -5  -1  -5    1.09    0.90
   5  -1  -5    0.80    0.99
   5  -1  -5    0.19    0.75
   5   1  -5    0.22    0.71
  -5  -1  -5    0.98    0.57
   5   1  -5    0.95    0.78
  -5  -1  -5    1.18    1.14
   5  -1  -5    0.22    0.73
  -5   1  -5    1.29    0.92
  -5   1  -5    0.44    0.72
   5  -1  -5    0.56    0.69
   5   1  -5    0.59    0.69
  -5  -1  -6   -0.22    0.89
   5   1  -6    1.25    1.12
  -5   1  -6   -0.22    0.86
  -5   1  -6    0.78    1.17
   5  -1  -6    0.91    0.93
   5   1  -6   -0.23    0.96
  -5  -1  -6    0.28    0.85
   5  -1  -6    0.26    0.78
   5   1  -6   -0.45    0.98
   5  -1  -6   -0.22    0.87
   5   1  -7   13.47    2.41
   5  -1  -7   15.03    2.48
   5  -1  -7   14.72    2.59
  -5   1  -7   17.08    2.80
   5  -1  -7   15.28    2.42
   5   1  -7   15.50    2.57
  -5  -1  -7   18.03    2.97
   5   1  -8    3.70    1.13
   5  -1  -8    3.30    1.09
   5   1  -8    2.00    0.92
  -5   1  -8    1.34    0.86
  -5  -1  -8    2.72    1.06
   5  -1  -8    2.12    0.93
   5  -1  -8    1.57    0.73
   5   2   0 4816.64  102.34
  -5  -2   0 4821.72  101.79
  -5   2   0 4997.46  101.96
  -5  -2  -1  105.30    4.08
  -5   2  -1  120.25    3.95
  -5  -2  -1  112.97    3.90
   5   2  -1  109.34    4.32
   5   2   1   98.91    3.41
   5   2  -2   77.17    3.40
  -5  -2  -2   75.02    3.37
  -5  -2  -3    1.31    0.72
   5  -2  -3    1.72    0.77
  -5   2  -3    2.66    0.74
  -5  -2  -3    1.39    0.64
  -5   2  -3    3.10    0.90
   5   2  -3    1.29    0.64
   5  -2  -3    2.08    0.61
   5   2  -3    3.37    0.83
   5  -2  -3    2.53    0.74
   5  -2  -3    2.90    0.82
   5   2  -3    3.53    0.87
   5  -2  -4   38.11    2.39
  -5   2  -4   39.75    3.40
   5   2  -4   40.53    3.56
   5  -2  -4   40.76    3.20
   5  -2  -4   38.87    3.59
  -5  -2  -4   42.28    3.29
   5   2  -4   38.28    3.20
  -5  -2  -4   35.30    3.55
  -5  -2  -4   39.21    3.11
   5  -2  -4   39.30    3.24
   5   2  -4   35.67    3.17
  -5   2  -4   44.10    3.35
  -5  -2  -4   45.13    3.34
  -5   2  -5   35.21    3.67
   5   2  -5   41.83    4.03
  -5  -2  -5   34.81    3.23
  -5  -2  -5   37.23    4.15
   5   2  -5   35.17    3.48
   5  -2  -5   38.93    3.55
  -5  -2  -5   36.72    3.32
  -5  -2  -5   31.73    3.18
  -5   2  -5   41.23    3.66
   5  -2  -5   43.99    3.80
   5   2  -5   42.05    3.78
   5  -2  -5   36.85    3.85
   5  -2  -5   34.11    4.10
  -5  -2  -6  553.02   20.09
  -5   2  -6  598.08   19.60
   5   2  -6  599.06   19.35
   5  -2  -6  601.63   18.60
   5   2  -6  600.30   18.95
   5  -2  -6  591.31   19.77
  -5  -2  -6  600.05   18.53
  -5   2  -6  604.31   18.70
  -5  -2  -6  540.49   16.88
   5  -2  -7    4.77    1.45
   5  -2  -7    6.38    1.72
  -5   2  -7    6.55    1.82
   5   2  -7    6.43    1.69
   5  -2  -7    5.26    1.59
  -5  -2  -7    4.95    1.69
   5   2  -7    6.04    1.63
  -5   2  -8   32.50    3.00
   5  -2  -8   34.44    3.09
   5  -2  -8   36.33    2.88
   5   2  -8   34.71    2.94
  -5  -2  -8   33.98    3.19
   5   2  -8   32.38    2.81
   5  -2  -8   35.23    2.82
  -5   3   0  211.66    5.89
  -5   3   0  205.01    7.11
  -5  -3   0  214.62    5.76
  -5   3   1 1101.68   24.98
  -5   3  -1 1040.64   26.18
  -5  -3   1 1070.89   26.38
  -5   3   1 1109.67   26.27
   5   3  -1 1105.99   24.68
  -5  -3  -1 1099.80   26.42
  -5  -3   1 1036.74   24.53
   5   3  -2    8.57    1.09
  -5  -3   2    4.78    0.98
  -5  -3  -2    7.05    1.18
  -5   3  -2    4.82    1.05
  -5   3   2    5.53    1.01
   5  -3  -2    7.80    1.11
  -5  -3  -3   68.62    4.61
   5  -3  -3   66.32    4.38
   5  -3  -3   82.63    3.65
   5  -3  -3   62.67    3.54
  -5   3  -3   63.14    4.01
   5   3  -3   70.41    4.35
  -5   3  -3   63.44    3.69
   5   3  -3   60.55    3.55
   5   3  -3   62.88    3.67
   5  -3  -3   65.74    3.58
  -5  -3   3   63.74    3.80
  -5  -3  -4    8.70    1.93
   5  -3  -4   10.32    1.98
  -5  -3   4   13.22    1.75
   5  -3  -4   11.19    1.65
  -5  -3  -4   10.61    1.83
  -5   3  -4    9.80    1.78
   5   3  -4   11.57    1.79
   5   3  -4   11.42    2.00
   5   3  -4    8.50    1.51
   5  -3  -4    9.53    1.54
  -5  -3  -5  179.25    9.60
   5   3  -5  172.95    8.14
   5  -3  -5  190.34   10.21
   5  -3  -5  176.40    9.09
  -5   3  -5  174.00    8.66
  -5  -3  -5  181.01    8.38
   5   3  -5  178.35    8.81
   5  -3  -5  183.26    8.08
   5   3  -5  184.04    8.30
   5  -3  -5  190.92    8.16
   5   3  -6   48.85    4.23
  -5  -3  -6   57.08    4.40
  -5   3  -6   59.71    4.94
   5   3  -6   49.53    4.55
  -5  -3  -6   50.57    5.10
   5  -3  -6   58.11    5.14
   5  -3  -6   49.89    4.08
   5  -3  -6   55.07    5.41
   5   3  -7  105.51    6.19
  -5   3  -7  106.31    6.31
   5  -3  -7  106.11    6.54
   5   3  -7  108.14    5.81
  -5  -3  -7  107.78    6.86
   5  -3  -7  113.21    5.71
   5  -3  -8    0.74    0.59
  -5  -3  -8    0.67    0.71
   5  -3  -8    0.66    0.51
  -5  -4   0    8.65    1.46
  -5   4   0    8.55    1.43
  -5  -4   1    7.73    1.34
  -5   4   1    6.70    1.27
  -5  -4  -1    8.67    1.49
  -5   4  -1    5.79    1.27
  -5  -4   2  115.66    5.47
  -5  -4  -2  104.74    5.38
  -5   4   2   94.72    4.91
  -5  -4  -2  120.57    5.70
   5  -4  -2  101.00    4.80
  -5   4  -2   93.23    5.06
   5  -4  -3  109.60    4.65
  -5   4  -3  115.10    5.70
   5   4  -3  108.00    5.30
   5   4   3  109.29    5.04
  -5  -4   3  115.62    5.62
  -5  -4  -3  112.58    6.05
   5  -4  -3  108.01    5.81
   5  -4  -3  110.44    4.53
  -5   4   3  108.89    5.32
  -5  -4  -4   36.62    3.59
  -5  -4  -4   35.29    3.90
   5  -4  -4   29.83    3.52
   5  -4  -4   28.29    3.15
  -5  -4   4   33.49    2.94
   5  -4  -5   -0.14    0.45
  -5  -4  -5    1.07    0.84
   5  -4  -5    0.26    1.01
   5  -4  -5    0.30    0.75
   5  -4  -5    0.22    0.67
  -5  -4  -5    0.28    1.11
   5  -4  -6    4.61    1.83
  -5  -4  -6    3.55    1.52
   5  -4  -6    4.75    1.61
   5  -4  -6    3.81    1.42
  -5  -4  -7    1.00    0.86
   5  -4  -7    0.92    0.82
   5  -4  -7    0.16    0.78
   5  -4  -7    0.61    0.63
  -5   5   0  331.02   11.83
  -5  -5   0  360.39   12.29
   5   5   0  340.53   11.70
  -5   5   1   85.38    5.12
  -5  -5   1   78.13    5.03
   5   5   1   97.02    5.28
  -5   5  -1   80.86    5.10
  -5   5  -2   31.86    3.13
  -5   5   2   28.86    2.89
   5   5  -2   25.16    2.76
  -5  -5  -2   29.04    3.01
   5  -5  -2   30.08    2.65
   5   5   2   28.40    2.72
   5  -5  -2   26.67    2.63
  -5  -5   2   27.84    2.90
   5  -5  -3  292.71   10.65
  -5  -5   3  271.70   10.34
   5   5   3  267.58    9.52
   5   5  -3  276.02   10.13
  -5  -5  -3  266.10   10.85
  -5   5  -3  275.47   10.57
  -5   5   3  273.61   10.13
   5  -5  -4   15.81    2.72
   5  -5  -4   14.86    2.27
  -5  -5  -4   13.87    2.66
   5  -5  -5   40.06    4.62
   5  -5  -5   37.73    4.15
  -5  -5  -5   43.43    4.58
  -5  -5  -5   40.98    3.98
   5  -5  -5   40.30    3.78
   5  -5  -6  125.15    6.48
  -5  -5  -6  120.65    7.21
   5  -5  -6  106.09    6.62
   5  -5  -6  114.51    7.25
   5  -5  -7    1.21    0.80
   5  -5  -7    1.90    0.81
  -5  -5  -7    0.73    0.70
  -5  -6   0   45.65    4.16
   5   6   0   51.02    4.12
  -5   6   0   43.94    4.03
  -5   6   1   54.95    4.43
   5   6   1   54.12    4.23
  -5   6  -1   54.95    4.54
  -5  -6   1   58.81    4.64
   5   6  -1   55.52    4.38
  -5  -6   2  110.12    6.44
   5   6  -2  107.96    6.22
  -5   6  -2  100.17    6.26
  -5   6   2   97.14    5.97
   5   6   2  107.93    5.92
  -5   6  -3   20.63    2.80
  -5  -6   3   23.69    2.82
   5   6   3   23.42    2.59
   5   6  -3   25.42    2.86
  -5   6   3   25.57    2.85
  -5  -6  -4  114.28    7.41
   5  -6  -4   98.09    6.75
   5  -6  -5   10.27    2.32
   5  -6  -5    8.73    1.94
   5  -6  -5   11.65    1.96
  -5  -6  -5   13.91    2.50
   5  -6  -6    1.30    0.97
   5  -6  -6    2.79    1.04
   5  -6  -6    2.10    1.01
  -5  -6  -6    2.95    1.18
   5   7   0    7.05    1.75
  -5   7   0    8.85    1.98
  -5   7  -1   48.63    4.44
   5   7   1   42.51    3.91
   5   7  -1   48.37    4.24
  -5   7   1   49.34    4.40
   5   7   2   72.80    4.92
   5   7  -2   73.24    5.15
  -5   7  -2   77.68    5.59
  -5   7   2   72.28    5.16
  -5  -7  -3   49.85    4.70
   5  -7  -3   48.52    4.53
   5  -7  -3   48.12    3.75
   5   7   3   48.88    3.61
   5   7  -3   45.19    3.73
  -5   7   3   48.93    3.80
  -5   7  -3   52.76    4.20
   5  -7  -4   59.15    4.04
   5  -7  -4   58.11    4.68
  -5  -7  -4   56.16    4.73
   5  -7  -5   20.09    2.14
  -5  -7  -5   23.06    2.69
   5  -7  -5   24.05    2.64
   5  -7  -5   23.91    2.93
   5  -7  -6    4.32    0.80
   5   8   0   -0.18    0.72
  -5   8   0    0.21    0.87
  -5   8  -1   54.83    4.47
   5   8   1   49.72    3.97
   5   8  -1   55.25    4.27
  -5   8   1   55.15    4.40
  -5   8   2   45.14    3.68
   5   8  -2   53.77    3.96
  -5   8  -2   51.80    4.12
   5   8   2   57.70    3.95
  -5  -8  -3  273.25   10.54
   5  -8  -3  283.52   10.52
  -5   8   3  254.73    8.75
   5   8   3  274.49    8.80
   5  -8  -4   35.08    2.91
  -5  -8  -4   35.16    3.00
   5   9   0   50.84    3.39
  -5   9   0   44.84    3.37
   5   9  -1   61.46    3.69
   5   9   1   58.76    3.57
  -5   9  -1   65.08    3.98
  -5   9   1   61.89    3.79
  -6   0   0  290.28    7.93
   6   0   0  300.98    8.10
  -6   0  -1 1340.02   30.50
   6   0   1 1402.95   30.29
   6   0  -2   29.31    2.10
  -6   0  -2   35.04    2.24
  -6   0  -2   27.46    1.17
   6   0   2   33.78    1.87
   6   0  -3  309.07   10.76
   6   0  -3  293.71    9.10
   6   0  -3  293.33    9.13
   6   0   3  296.18    7.77
  -6   0  -3  265.32    9.00
   6   0  -3  270.22    8.87
   6   0  -4   19.04    2.03
   6   0  -4   20.04    2.30
   6   0  -4   16.38    2.18
  -6   0  -4   19.98    2.39
   6   0  -4   19.29    2.25
  -6   0  -4   21.20    2.36
  -6   0  -5  380.18   13.93
   6   0  -5  347.44   12.88
   6   0  -5  395.11   13.70
   6   0  -5  376.37   13.64
  -6   0  -5  362.96   13.04
  -6   0  -6    2.21    1.13
  -6   0  -6    2.37    1.39
   6   0  -6    0.74    1.02
   6   0  -6    2.05    1.02
   6   0  -6    1.15    0.90
  -6   0  -7  277.82   12.05
   6   0  -7  282.02   11.72
   6   0  -7  274.99   11.35
   6   0  -8   10.01    1.68
  -6   0  -8    8.82    1.64
   6   0  -8    8.82    1.41
   6   0  -8    9.67    1.61
  -6   1   0 1757.05   39.45
  -6  -1   0 1822.84   39.47
   6   1   0 1789.87   39.46
   6   1   1  395.93   10.09
   6   1  -1  402.23   10.90
  -6   1  -1  405.55   10.67
  -6  -1  -1  418.43   10.47
   6  -1  -2  423.22   11.15
   6   1   2  413.67    9.67
  -6  -1  -2  392.89    9.99
   6  -1  -3   31.51    3.10
   6  -1  -3   29.63    2.28
   6   1  -3   35.72    2.71
   6  -1  -3   36.33    2.58
  -6  -1  -3   30.77    2.63
   6   1  -3   37.85    2.69
   6  -1  -3   37.66    2.60
  -6   1  -3   30.38    2.45
  -6  -1  -3   27.03    2.30
   6   1  -3   32.84    2.52
   6   1  -4  150.37    7.03
   6  -1  -4  140.06    5.79
   6  -1  -4  150.47    6.76
   6  -1  -4  148.18    6.68
   6   1  -4  158.62    6.97
  -6  -1  -4  141.52    7.05
   6  -1  -4  136.53    6.81
   6   1  -4  151.84    6.82
  -6   1  -4  150.70    6.94
  -6   1  -4  144.89    6.64
  -6  -1  -4  142.20    6.54
   6  -1  -5  226.51    9.96
   6  -1  -5  204.89   10.65
  -6   1  -5  231.80   10.15
  -6  -1  -5  225.96   10.27
   6   1  -5  227.09    9.93
   6  -1  -5  207.60    9.32
   6   1  -5  214.93    9.56
   6   1  -5  208.60    9.37
   6  -1  -5  205.75    9.22
  -6   1  -5  233.64    9.66
  -6  -1  -5  238.31    9.62
  -6   1  -6  470.65   16.49
   6   1  -6  436.17   15.71
  -6  -1  -6  465.25   16.79
  -6   1  -6  444.12   15.37
   6   1  -6  403.21   14.90
   6   1  -6  406.73   15.09
   6  -1  -6  403.38   14.89
   6  -1  -6  404.78   15.41
  -6  -1  -6  443.57   15.24
   6  -1  -6  399.21   14.77
  -6  -1  -7   85.24    6.17
   6  -1  -7   72.27    5.56
   6  -1  -7   75.70    5.35
  -6   1  -7   76.88    5.70
   6   1  -7   78.84    5.55
   6   1  -7   73.90    5.39
   6   1  -8    5.96    1.36
   6  -1  -8    6.09    1.31
  -6   1  -8    6.32    1.46
  -6  -1  -8    7.86    1.59
   6   1  -8    6.67    1.34
   6  -1  -8    4.95    1.24
   6  -1  -8    5.25    1.13
  -6   2   0 1836.90   39.41
  -6  -2   0 1770.16   39.25
   6   2   0 1827.40   39.70
  -6   2  -1  110.62    4.28
  -6  -2  -1  130.69    4.52
   6   2  -1  127.44    4.93
   6   2   1  135.42    4.21
  -6  -2  -1  121.38    4.65
   6  -2  -1  119.84    4.91
   6   2  -2 1233.67   28.63
   6   2  -2 1248.34   29.71
  -6  -2  -2 1233.07   28.57
   6  -2  -2 1227.16   29.03
   6  -2  -3    2.14    0.97
   6  -2  -3    2.00    0.76
   6  -2  -3    9.04    1.31
   6  -2  -3    8.53    1.31
   6  -2  -3    1.84    0.65
  -6   2  -3    2.58    0.80
   6   2  -3    1.66    0.71
   6   2  -3    4.86    1.08
  -6  -2  -3    2.33    0.89
   6   2  -3    3.37    0.95
   6  -2  -4  470.38   13.02
  -6  -2  -4  485.40   15.88
  -6   2  -4  492.73   15.04
   6   2  -4  490.31   15.23
   6  -2  -4  459.15   15.18
  -6  -2  -4  459.81   14.26
   6   2  -4  482.19   14.79
   6  -2  -4  487.27   14.62
   6  -2  -4  520.72   14.84
   6   2  -4  505.59   14.94
   6  -2  -4  443.38   16.39
  -6   2  -4  476.76   14.49
  -6  -2  -4  453.49   14.23
   6   2  -5   12.94    2.20
   6   2  -5   17.00    2.54
  -6   2  -5   13.12    2.29
  -6  -2  -5   13.06    2.46
   6  -2  -5   16.48    2.65
   6  -2  -5   16.36    2.34
   6   2  -5   15.22    2.32
   6  -2  -5   16.50    2.39
  -6  -2  -5   18.01    2.29
  -6  -2  -5   13.17    2.11
  -6   2  -5   13.80    2.19
  -6   2  -6  269.05   11.48
   6   2  -6  261.18   11.23
   6  -2  -6  243.82   11.29
  -6  -2  -6  259.64   12.04
   6   2  -6  247.48   10.82
   6  -2  -6  275.24   11.02
  -6  -2  -7   13.36    2.50
  -6   2  -7   21.95    2.87
   6   2  -7   19.35    2.68
   6  -2  -7   22.37    2.89
   6   2  -7   21.94    2.84
   6  -2  -7   20.64    2.65
   6  -2  -7   24.56    3.07
  -6  -2  -8  120.21    5.90
   6  -2  -8  124.15    5.57
   6  -2  -8  117.66    5.64
  -6   2  -8  120.35    5.70
   6   2  -8  112.54    5.34
   6   2  -8  122.34    5.53
   6  -2  -8  128.15    5.51
  -6   3   0    5.89    0.81
  -6  -3   0    3.69    0.64
  -6   3   0    4.90    1.07
  -6   3   1 1652.09   35.87
  -6  -3   1 1677.30   35.54
  -6   3  -1 1589.90   35.71
  -6  -3   1 1595.29   37.29
  -6  -3  -1 1626.16   37.18
  -6   3  -1 1547.07   37.13
  -6   3   1 1630.07   37.17
  -6  -3  -2  733.42   18.49
  -6  -3   2  746.83   18.98
   6  -3  -2  696.42   17.36
   6   3  -2  733.90   17.66
  -6   3  -2  685.54   18.63
  -6   3   2  702.48   18.43
   6  -3  -2  724.92   18.37
  -6  -3   3  627.47   16.93
   6  -3  -3  615.32   15.77
   6   3  -3  587.50   16.20
  -6  -3  -3  619.87   18.01
   6  -3  -3  577.39   17.23
  -6   3  -3  577.96   16.20
  -6  -3  -3  591.17   17.16
  -6   3  -3  606.46   16.83
   6  -3  -3  642.91   16.31
   6   3  -3  591.95   16.24
   6   3  -3  579.27   17.00
   6  -3  -3  607.31   16.08
  -6   3   3  586.86   16.00
  -6  -3  -4  685.74   20.69
   6  -3  -4  631.96   19.71
  -6  -3   4  675.78   18.54
  -6  -3  -4  632.11   19.08
  -6   3  -4  649.44   19.17
   6   3  -4  695.68   19.75
   6   3  -4  649.39   18.55
   6  -3  -4  664.24   18.35
   6  -3  -4  659.94   21.30
   6   3  -4  705.13   19.12
   6  -3  -4  650.91   18.40
   6   3  -5  436.55   14.98
   6  -3  -5  470.91   16.59
  -6  -3  -5  469.81   15.49
  -6  -3  -5  490.19   17.45
  -6   3  -5  467.33   15.88
   6   3  -5  479.54   16.18
   6  -3  -5  477.23   15.02
   6   3  -5  490.19   15.54
   6  -3  -5  482.21   15.13
   6  -3  -6   33.49    4.28
  -6   3  -6   34.33    3.76
   6   3  -6   39.88    3.90
  -6  -3  -6   39.45    4.43
   6  -3  -6   38.94    4.17
   6   3  -6   36.98    3.57
   6  -3  -6   40.80    4.08
   6  -3  -6   37.39    3.46
   6  -3  -7  330.83   11.14
  -6  -3  -7  365.14   13.38
   6  -3  -7  307.36   12.17
  -6   3  -7  352.76   12.44
   6   3  -7  340.47   11.55
   6   3  -7  343.21   12.08
   6  -3  -8  156.73    6.09
  -6   4   0 2072.40   47.19
  -6  -4   0 2025.83   47.08
  -6   4   1  318.47    8.49
  -6   4   1  322.29   10.71
  -6   4  -1  316.12   10.80
  -6  -4   1  313.02   10.69
  -6   4   2  826.09   19.66
  -6  -4   2  851.13   22.01
  -6   4  -2  806.03   21.88
  -6  -4  -2  876.40   22.27
  -6  -4  -2  829.08   21.93
   6  -4  -2  789.16   19.18
  -6   4   2  851.15   21.76
   6  -4  -2  796.05   21.01
   6   4  -3    8.82    1.53
   6  -4  -3    6.37    1.12
   6  -4  -3    8.05    1.17
   6  -4  -3    7.98    1.56
  -6  -4   3    6.68    1.40
   6   4   3    8.22    1.34
  -6   4  -3    9.32    1.64
  -6   4   3    7.93    1.48
   6  -4  -4  428.43   15.13
  -6  -4  -4  478.47   16.89
   6  -4  -4  481.56   16.31
  -6  -4  -4  438.41   15.39
  -6  -4   4  514.13   14.88
  -6  -4  -5   13.18    2.65
   6  -4  -5   13.44    2.45
  -6  -4  -5   13.21    2.30
   6  -4  -5   13.35    2.32
   6  -4  -5   11.90    1.73
   6  -4  -6  442.94   15.04
  -6  -4  -6  433.09   16.02
   6  -4  -6  398.19   15.07
   6  -4  -6  429.41   16.65
   6  -4  -7    9.72    1.62
   6  -4  -7    9.22    1.67
   6  -4  -7    7.73    1.58
  -6  -4  -7    8.12    1.69
   6   5   0   66.35    4.42
  -6  -5   0   62.32    4.54
  -6   5   0   63.33    4.50
   6   5   1  164.66    7.35
   6   5  -1  160.70    7.42
  -6  -5   1  163.32    7.66
  -6  -5  -1  152.46    7.54
  -6   5  -1  158.07    7.54
  -6   5   1  165.37    7.58
   6   5  -2  575.29   17.02
   6   5   2  572.84   16.57
  -6  -5   2  571.17   17.23
  -6   5  -2  566.53   17.31
  -6   5   2  551.11   16.78
   6  -5  -2  512.11   15.80
  -6  -5   3  658.11   18.69
   6  -5  -3  634.22   18.20
   6   5   3  594.06   17.09
   6   5  -3  605.18   17.76
  -6   5   3  589.85   17.65
  -6   5  -3  594.68   18.24
  -6  -5  -4  453.40   16.69
   6  -5  -4  447.35   16.02
   6  -5  -4  433.71   14.77
   6  -5  -5   78.85    5.86
   6  -5  -5   87.00    5.57
  -6  -5  -5   86.63    6.41
   6  -5  -6    2.23    1.15
  -6  -5  -6    1.96    1.15
   6  -5  -6    2.40    1.08
   6  -5  -6    4.05    1.24
   6  -5  -7   68.16    3.80
  -6  -5  -7   66.34    4.00
   6   6   0  140.99    7.25
  -6   6   0  138.84    7.54
  -6  -6   0  132.35    7.48
   6   6  -1  105.66    6.22
   6   6   1  107.79    6.13
  -6  -6   1  115.05    6.78
  -6   6  -1  110.85    6.68
  -6   6   1  100.89    6.23
   6   6   2  135.19    6.81
   6   6  -2  135.66    7.09
  -6  -6   2  138.24    7.39
  -6   6  -2  129.80    7.36
  -6   6   2  133.01    7.21
  -6  -6   3   76.91    5.21
   6   6   3   70.91    4.51
   6   6  -3   68.84    4.75
  -6   6  -3   63.71    4.85
  -6   6   3   65.35    4.61
  -6  -6  -4  131.57    7.89
   6  -6  -4  127.93    7.52
  -6  -6  -5   60.79    4.90
   6  -6  -5   53.08    4.13
   6  -6  -5   63.89    4.84
  -6  -6  -6   63.69    4.28
   6  -6  -6   61.22    4.10
   6  -6  -6   69.07    4.08
   6  -6  -6   55.99    4.37
   6   7   0  207.46    9.35
  -6   7   0  200.84    9.70
   6   7   1  160.06    7.87
   6   7  -1  152.92    7.84
  -6   7  -1  154.29    8.36
  -6   7   1  152.22    8.19
  -6   7   2  151.94    7.69
  -6   7  -2  135.96    7.63
   6   7   2  152.00    7.31
   6   7  -2  144.18    7.39
  -6  -7  -3  550.66   17.91
   6  -7  -3  514.91   17.20
  -6   7   3  502.18   15.52
   6  -7  -3  509.59   15.33
   6   7   3  524.86   15.29
   6   7  -3  507.33   15.62
  -6   7  -3  512.61   16.26
  -6  -7  -4   83.86    5.62
   6  -7  -4   69.21    5.00
   6  -7  -4   78.28    4.59
   6  -7  -4   81.43    5.97
   6  -7  -5   89.97    4.97
   6  -7  -5   87.82    4.47
  -6  -7  -5   91.78    5.18
   6  -7  -6   96.50    3.71
   6   8   0   68.40    4.77
  -6   8   0   73.52    5.14
   6   8   1  104.06    5.75
  -6   8  -1   97.26    6.03
  -6   8   1  101.97    6.03
   6   8  -1  104.05    5.88
  -6   8   2  139.82    6.62
   6   8  -2  128.64    6.30
   6   8   2  131.30    6.19
  -6   8  -2  138.70    6.89
  -6  -8  -3   41.84    3.51
   6  -8  -3   39.98    3.38
   6  -8  -4  106.93    5.74
  -6   9   0  538.03   15.40
   6   9   0  552.08   15.10
   6   9  -1  485.10   13.84
  -6   9   1  504.48   14.18
   6   9   1  510.00   13.91
  -6   9  -1  517.37   14.41
  -7   0   0    0.07    0.30
   7   0   0    0.07    0.29
  -7   0  -1    0.83    0.43
   7   0  -1    0.63    0.44
  -7   0  -2    0.34    0.21
  -7   0  -2    0.73    0.44
   7   0  -2    0.10    0.39
   7   0  -3    0.71    0.73
   7   0   3    0.25    0.29
   7   0  -3    0.34    0.43
   7   0  -3    1.65    0.64
   7   0  -3    1.30    0.60
  -7   0  -4    0.76    0.68
   7   0  -4    2.08    0.97
   7   0  -4    0.14    0.42
   7   0  -4    1.71    0.82
   7   0  -4   -0.32    0.63
  -7   0  -4    1.29    0.80
   7   0  -5    1.25    0.96
  -7   0  -5    0.86    0.85
  -7   0  -5    0.97    0.83
   7   0  -5   -0.63    0.69
   7   0  -5    0.40    0.71
  -7   0  -6   -0.25    1.03
   7   0  -6    0.47    0.77
   7   0  -6    0.46    0.76
   7   0  -6    1.16    0.86
   7   0  -7   -0.42    0.82
  -7   0  -7    0.22    0.84
   7   0  -7    0.82    0.92
   7   0  -8    0.14    0.50
   7   0  -8    0.24    0.42
   7   0  -8   -0.12    0.43
  -7   0  -8   -0.26    0.52
   7   1   0   96.95    3.73
  -7   1   0   74.90    3.43
  -7  -1   0   96.51    3.72
   7  -1   0   78.78    3.69
   7   1  -1  407.33   11.40
  -7   1  -1  396.29   11.20
  -7  -1  -1  453.04   11.47
   7   1   1  433.46   10.78
  -7  -1  -1  429.80   10.96
   7  -1  -2   10.35    1.31
   7   1   2   11.48    0.98
  -7   1  -2    7.95    1.17
  -7  -1  -2   13.96    1.48
  -7  -1  -2   11.26    1.05
  -7   1  -3  283.15    9.36
   7   1  -3  316.08    9.86
   7  -1  -3  300.79    9.51
   7  -1  -3  283.47   10.94
   7   1  -3  305.89   10.03
  -7  -1  -3  294.91    9.79
   7  -1  -3  309.68    9.66
   7   1  -3  307.85    9.76
   7  -1  -3  294.52    9.51
   7   1  -3  296.21    9.55
  -7   1  -4    1.08    0.69
   7  -1  -4    1.34    0.80
   7  -1  -4    2.33    1.16
  -7   1  -4    1.58    0.76
   7  -1  -4    1.10    0.55
   7   1  -4    1.31    0.76
  -7  -1  -4    1.23    0.82
   7   1  -4    1.48    0.89
   7  -1  -4    1.55    0.79
   7  -1  -4    0.96    0.72
   7   1  -4    2.23    0.93
  -7   1  -5   50.86    4.27
   7   1  -5   41.92    3.95
  -7  -1  -5   43.45    4.20
   7  -1  -5   49.15    4.27
   7   1  -5   48.98    4.22
   7  -1  -5   43.02    3.89
   7   1  -5   42.52    3.87
   7  -1  -5   45.02    4.04
   7   1  -6   12.29    2.34
   7   1  -6    9.19    2.05
   7   1  -6    9.46    2.09
   7  -1  -6    5.60    1.63
  -7  -1  -6    8.27    2.06
   7  -1  -6    8.06    1.89
  -7   1  -6    9.46    2.06
   7  -1  -6    8.31    2.00
  -7  -1  -7   38.70    4.04
   7  -1  -7   44.82    4.11
  -7   1  -7   47.77    4.21
   7   1  -7   46.63    4.03
   7   1  -7   43.75    4.06
   7  -1  -7   50.10    4.23
   7   1  -8    3.64    1.06
   7  -1  -8    4.08    1.06
   7  -1  -8    2.89    0.90
   7   1  -8    3.96    0.97
  -7  -1  -8    2.18    0.85
  -7   1  -8    1.69    0.75
   7  -1  -8    2.82    0.86
   7   2   0   97.41    4.03
  -7  -2   0   96.70    4.33
  -7  -2   0   97.84    3.90
  -7   2  -1  384.72   10.42
  -7  -2  -1  387.05   10.38
   7   2   1  368.30    9.76
   7   2  -1  350.41   10.74
   7  -2  -1  396.88   11.11
  -7  -2  -1  379.17   10.53
   7   2  -2   30.87    2.18
   7   2  -2   26.25    2.34
   7  -2  -2   24.18    1.90
  -7  -2  -2   27.79    2.00
   7  -2  -2   29.67    2.12
  -7   2  -2   25.17    2.19
  -7   2   2   23.52    2.07
   7  -2  -2   25.57    2.15
   7  -2  -3  149.54    6.01
  -7  -2  -3  146.45    6.65
   7  -2  -3  150.19    6.46
   7   2  -3  140.40    6.17
  -7   2  -3  137.91    5.93
   7  -2  -3  165.41    6.32
   7   2  -3  150.10    6.29
   7  -2  -3  154.95    6.15
   7   2  -3  136.51    6.08
   7  -2  -3  156.53    7.62
   7  -2  -4   16.77    1.85
  -7   2  -4   18.59    2.35
   7   2  -4   20.22    2.49
  -7  -2  -4   20.77    2.70
  -7  -2  -4   19.37    2.28
   7  -2  -4   20.15    2.55
   7  -2  -4   20.05    2.41
   7   2  -4   21.57    2.53
   7  -2  -4   19.70    2.35
   7   2  -4   20.26    2.44
   7  -2  -4   22.38    3.11
   7   2  -5   63.71    4.82
   7   2  -5   70.04    5.11
  -7   2  -5   66.41    4.88
   7   2  -5   72.72    5.17
  -7  -2  -5   73.53    5.60
   7  -2  -5   68.73    5.25
   7  -2  -5   61.38    4.62
   7  -2  -5   65.70    4.86
  -7   2  -6   48.01    4.29
   7   2  -6   41.78    4.04
   7   2  -6   35.59    3.81
   7  -2  -6   33.18    3.58
  -7  -2  -6   44.61    4.53
   7  -2  -6   39.13    4.08
   7   2  -6   46.66    4.26
   7  -2  -6   41.39    3.94
   7  -2  -7   51.39    4.36
  -7   2  -7   53.23    4.27
   7   2  -7   55.69    4.23
   7   2  -7   49.43    4.17
   7  -2  -7   52.91    4.14
  -7  -2  -7   58.14    4.80
   7  -2  -7   54.03    4.39
   7   2  -8    2.30    0.76
   7  -2  -8    1.88    0.71
   7  -2  -8    1.39    0.70
  -7   3   0  673.36   16.24
  -7  -3   0  656.75   16.00
  -7   3   0  657.69   17.70
  -7  -3   1  426.51   10.77
  -7   3  -1  421.76   10.95
  -7  -3  -1  399.85   10.77
  -7  -3   1  423.80   12.21
  -7  -3  -1  387.26   11.71
  -7   3  -1  405.44   12.26
  -7   3   1  410.40   12.18
  -7  -3   2  245.08    8.86
   7  -3  -2  254.51    7.78
  -7  -3  -2  247.80    8.50
   7   3  -2  249.77    7.91
  -7   3  -2  235.09    8.69
  -7   3   2  252.07    8.67
   7   3  -2  234.58    7.76
   7  -3  -2  264.72    8.73
   7  -3  -3  283.11    9.39
   7   3  -3  289.24   10.16
  -7   3  -3  269.71    9.63
  -7  -3  -3  297.75   10.97
   7  -3  -3  269.07   10.21
   7   3  -3  291.67    9.77
  -7  -3   3  317.04   10.53
  -7  -3  -3  316.55   10.70
   7  -3  -3  313.33    9.80
   7   3  -3  306.09    9.95
  -7   3   3  293.74    9.70
   7  -3  -3  294.87    9.57
  -7   3  -3  284.83    9.90
  -7   3  -4  158.05    7.36
   7   3  -4  155.33    7.30
   7  -3  -4  164.51    7.96
  -7  -3  -4  172.52    7.79
   7   3  -4  154.66    7.46
   7  -3  -4  165.12    7.14
   7   3  -4  152.83    7.14
  -7  -3   4  159.08    7.19
  -7  -3  -4  160.37    8.26
   7  -3  -4  160.78    7.19
   7  -3  -4  160.08    8.97
  -7  -3  -5   58.33    5.14
   7  -3  -5   56.29    4.78
  -7   3  -5   52.65    4.36
   7   3  -5   55.79    4.59
   7   3  -5   55.45    4.34
   7  -3  -5   54.39    4.19
   7   3  -5   61.76    4.60
   7  -3  -5   56.20    4.24
   7  -3  -6  107.53    7.80
   7   3  -6  112.11    6.38
   7  -3  -6  125.65    7.26
  -7  -3  -6  119.76    7.50
   7  -3  -6  115.47    7.04
  -7   3  -6  118.43    6.75
   7   3  -6  126.10    6.95
   7  -3  -6  111.62    6.15
  -7  -3  -7   58.77    4.65
   7   3  -7   64.72    4.19
   7  -3  -7   62.87    3.98
   7  -3  -7   68.83    4.71
   7  -3  -8   11.03    1.40
  -7   4   0   62.57    2.83
  -7   4   0   69.65    4.36
  -7   4   1    3.79    0.72
  -7  -4   1    5.96    1.35
   7  -4  -1    4.67    0.70
  -7   4  -1    3.92    1.17
  -7   4   1    5.72    1.36
  -7  -4  -1    5.28    1.23
  -7   4   2   12.22    1.41
  -7  -4   2   16.01    2.11
   7  -4  -2   14.46    1.43
  -7   4  -2   11.59    1.88
  -7   4   2   13.27    1.92
  -7  -4  -2   17.70    2.19
   7  -4  -2   12.72    1.80
   7  -4  -3  116.62    5.40
   7  -4  -3  118.69    6.25
  -7  -4  -3  137.10    7.26
   7  -4  -3  119.63    6.59
   7   4  -3  131.49    6.15
  -7  -4   3  136.38    6.62
   7  -4  -3  117.50    5.07
  -7   4  -3  113.19    6.06
  -7   4   3  130.59    6.20
   7   4   3  138.87    6.00
   7  -4  -4    9.26    2.28
  -7  -4  -4   13.44    2.47
   7  -4  -4    9.93    2.04
   7  -4  -4    7.11    1.69
  -7  -4   4    9.95    1.77
   7  -4  -5    1.91    0.78
  -7  -4  -5    4.17    1.55
   7  -4  -5    2.84    1.31
   7  -4  -5    2.38    1.11
   7  -4  -6   21.26    2.88
  -7  -4  -6   25.99    3.32
   7  -4  -6   22.39    3.36
   7  -4  -6   28.37    3.18
   7  -4  -7    3.69    1.05
   7  -4  -7    4.18    1.12
  -7  -4  -7    4.80    1.23
   7  -4  -7    3.93    1.09
  -7   5   0 1045.29   27.67
  -7  -5   0 1023.43   27.68
  -7  -5   1   38.01    3.59
  -7  -5  -1   38.21    3.56
  -7   5  -1   39.79    3.69
  -7   5   1   40.44    3.65
   7   5   2  274.97   10.29
   7   5  -2  288.05   10.78
  -7  -5  -2  262.71   10.75
  -7   5  -2  282.66   11.16
  -7   5   2  292.27   10.92
  -7  -5   2  273.13   10.85
   7  -5  -2  269.03   10.00
  -7  -5  -3  252.99   11.26
   7  -5  -3  276.96   11.21
   7   5  -3  269.08   10.08
   7   5   3  262.14    9.53
  -7  -5   3  251.61   10.35
   7  -5  -3  251.72    9.95
  -7   5  -3  259.48   10.43
  -7   5   3  273.50   10.16
  -7  -5  -4  118.26    7.41
   7  -5  -4  114.92    7.02
   7  -5  -4  113.00    6.40
   7  -5  -4  103.09    7.58
   7  -5  -5   62.61    4.97
  -7  -5  -5   56.05    4.95
   7  -5  -5   56.38    4.40
   7  -5  -6  211.89    8.54
  -7  -5  -6  221.04    9.41
   7  -5  -6  201.40    8.73
   7  -5  -6  205.70   10.00
   7  -5  -7   12.05    1.52
  -7  -6   0    1.57    1.04
   7   6   0    0.20    0.78
  -7   6   0    0.45    0.79
   7   6  -1   80.25    5.40
   7   6   1   80.11    5.32
  -7  -6   1   84.29    5.73
  -7   6  -1   75.20    5.65
  -7   6   1   74.25    5.52
  -7  -6  -1   86.98    5.89
   7  -6  -1   66.13    4.93
   7   6  -2   13.04    2.17
  -7  -6   2    9.73    2.00
   7   6   2   10.80    1.94
  -7   6  -2   11.71    2.25
  -7   6   2    9.47    1.96
  -7  -6   3    4.05    1.26
   7   6   3    1.73    0.96
   7   6  -3    2.47    1.12
  -7   6  -3    5.44    1.52
  -7   6   3    5.10    1.35
  -7  -6  -3    3.47    1.41
   7  -6  -3    2.52    1.31
   7  -6  -4   12.81    2.67
  -7  -6  -4   12.26    2.38
   7  -6  -4   12.23    2.27
  -7  -6  -5   40.67    3.81
   7  -6  -5   36.55    3.51
   7  -6  -5   38.89    3.36
   7  -6  -6    1.58    0.87
   7  -6  -6    1.93    0.73
   7   7   0    1.62    1.07
  -7   7   0    0.94    1.02
   7   7   1   20.36    2.73
   7   7  -1   19.05    2.68
  -7  -7   1   21.96    3.00
  -7   7  -1   20.93    3.11
  -7   7   1   20.41    2.90
   7   7   2   16.11    2.31
   7   7  -2   17.08    2.43
  -7   7  -2   17.11    2.67
  -7   7   2   15.32    2.35
  -7  -7  -3  333.59   12.60
   7  -7  -3  324.39   12.23
   7  -7  -3  304.93   10.59
   7   7   3  325.64   10.76
   7   7  -3  329.17   11.19
  -7   7   3  313.25   11.00
  -7   7  -3  305.30   11.41
   7  -7  -4    5.20    1.56
  -7  -7  -4    7.19    1.61
   7  -7  -4    6.40    1.49
   7  -7  -4    6.50    1.35
   7  -7  -5   18.96    1.90
   7   8   0    3.44    1.19
  -7   8   0    3.11    1.21
   7   8   1   26.31    2.78
   7   8  -1   24.36    2.73
  -7   8  -1   19.67    2.66
  -7   8   1   21.77    2.74
   7   8  -2  122.86    6.01
  -7  -8  -2  134.80    6.69
   7  -8  -2  126.20    6.38
   7   8   2  132.50    6.08
  -7   8  -2  131.29    6.55
  -7   8   2  127.11    6.23
   7  -8  -3    2.47    1.18
  -7  -8  -3    2.41    0.92
   7  -8  -3    2.94    0.94
   7  -8  -4  125.47    6.06
   7   9   0    6.25    1.18
   7   9  -1    0.98    0.61
   7   9   1    1.75    0.74
  -8   0   0 2506.10   53.78
   8   0   0 2436.95   53.73
   8   0  -1 4535.89   96.60
  -8   0  -1 4626.99   96.50
   8   0   1 4465.45   96.20
   8   0  -2    1.01    0.59
  -8   0  -2    1.03    0.53
   8   0   2    2.75    0.66
   8   0  -2    1.95    0.72
  -8   0  -2    1.34    0.36
   8   0  -3  308.71    9.93
  -8   0   3  293.60    9.40
   8   0  -3  282.59    9.56
   8   0  -3  289.22    9.49
   8   0   3  297.29    8.42
  -8   0  -4   28.36    2.83
   8   0  -4   25.84    2.63
   8   0  -4   28.39    2.88
   8   0  -4   29.94    2.89
   8   0  -4   24.07    2.66
   8   0  -5 1156.17   31.01
   8   0  -5 1188.04   31.20
  -8   0  -5 1228.90   31.30
   8   0  -5 1101.60   30.50
  -8   0  -6  517.52   17.37
   8   0  -6  490.98   16.74
   8   0  -6  496.11   17.10
   8   0  -6  522.04   17.34
   8   0  -7  571.16   17.74
   8   0  -7  581.85   18.42
   8   0  -8   22.79    2.15
   8   0  -8   25.40    2.45
   8   1   0 2288.25   50.39
  -8   1   0 2357.83   50.65
  -8  -1   0 2246.09   50.38
   8  -1   0 2362.10   50.97
   8   1   1  245.21    7.50
  -8   1  -1  243.62    7.97
  -8  -1  -1  243.70    7.95
   8  -1  -2  321.13   10.08
   8   1   2  344.22    8.87
  -8   1  -2  340.42   10.16
  -8  -1  -2  345.13   10.20
  -8  -1  -2  321.70    8.84
   8  -1  -2  327.32   11.11
   8  -1  -3  129.59    5.68
  -8   1  -3  116.23    5.18
   8   1  -3  139.28    6.16
   8  -1  -3  128.88    5.56
   8  -1  -3  127.83    5.56
   8   1  -3  133.57    5.71
  -8  -1  -3  134.93    5.77
   8   1  -3  122.85    5.55
   8  -1  -3  117.68    6.64
  -8   1  -4   99.40    5.45
   8   1  -4  102.05    5.59
   8  -1  -4  113.05    5.44
   8   1  -4  111.68    5.96
   8   1  -4  111.09    5.91
   8  -1  -4  102.92    5.65
   8  -1  -4  102.16    5.73
   8   1  -4  115.86    6.10
  -8  -1  -4  111.96    5.96
   8  -1  -4  102.37    5.68
   8  -1  -4  100.64    6.75
  -8   1  -5    9.34    1.92
   8   1  -5   14.40    2.32
   8  -1  -5   10.54    2.03
  -8  -1  -5   10.18    2.13
   8  -1  -5   11.65    2.15
   8   1  -5   10.93    2.06
   8  -1  -5    9.65    1.98
   8   1  -5   13.79    2.36
  -8   1  -6  312.54   12.20
   8   1  -6  306.32   11.93
   8   1  -6  292.31   12.17
   8  -1  -6  295.38   12.06
   8   1  -6  316.10   12.50
   8  -1  -6  302.56   12.20
  -8  -1  -6  309.22   12.63
   8  -1  -6  286.43   11.91
   8   1  -7    4.33    1.43
   8  -1  -7    3.84    1.26
  -8   1  -7    3.98    1.33
   8   1  -7    5.07    1.36
  -8  -1  -7    6.15    1.58
   8  -1  -7    4.69    1.31
   8  -1  -8   71.84    4.00
   8   1  -8   79.89    4.30
   8  -1  -8   70.61    4.06
  -8   2   0  523.56   13.66
  -8  -2   0  522.39   13.47
   8   2   0  513.73   13.57
  -8  -2   0  518.06   14.10
  -8   2   0  506.48   14.22
  -8   2   1  258.98    8.07
  -8  -2   1  248.05    7.73
  -8   2  -1  234.80    7.69
  -8  -2  -1  251.97    7.72
   8   2   1  255.47    7.34
   8   2  -1  233.84    8.04
  -8  -2  -1  234.75    7.70
  -8   2  -1  226.42    8.11
  -8   2   1  238.91    8.18
   8  -2  -1  230.81    8.14
   8   2  -2   59.55    3.76
  -8  -2  -2   61.94    3.20
   8  -2  -2   58.42    3.50
   8  -2  -3   26.09    2.40
   8   2  -3   25.64    2.66
  -8  -2  -3   23.75    2.46
  -8   2  -3   25.78    2.26
   8   2  -3   20.84    2.14
   8  -2  -3   27.46    2.44
   8   2  -3   24.39    2.37
  -8  -2  -3   21.40    1.76
   8  -2  -3   22.99    2.90
   8   2  -3   25.64    2.46
   8  -2  -3   26.66    2.42
  -8   2  -4   44.82    3.50
   8  -2  -4   44.61    3.16
   8   2  -4   43.59    3.57
  -8  -2  -4   43.22    3.83
   8  -2  -4   36.98    3.47
   8  -2  -4   36.82    3.33
   8   2  -4   44.80    3.73
   8  -2  -4   46.75    3.64
   8   2  -4   40.59    3.51
   8  -2  -4   39.30    4.21
  -8  -2   5  185.58    8.13
   8   2  -5  156.88    7.87
   8   2  -5  159.82    8.14
   8  -2  -5  158.93    7.89
  -8  -2  -5  169.17    8.69
   8  -2  -5  167.18    8.36
  -8   2  -5  169.97    8.05
   8   2  -5  161.57    8.25
   8  -2  -5  178.90    8.46
   8  -2  -5  156.88    9.53
   8   2  -6   89.72    5.76
   8   2  -6   89.91    6.01
   8  -2  -6   87.66    5.75
  -8  -2  -6   94.51    6.40
  -8   2  -6   92.85    5.91
   8  -2  -6   91.64    6.07
   8   2  -6   91.21    6.02
   8  -2  -6   90.70    5.85
  -8  -2  -7  110.81    6.27
   8  -2  -7  105.20    5.86
  -8   2  -7  102.86    5.71
   8   2  -7  101.60    5.51
   8   2  -7  106.86    6.01
   8  -2  -7   96.97    5.63
   8  -2  -8   12.09    1.54
   8   2  -8   10.48    1.41
   8  -2  -8   11.20    1.38
  -8   3   0   13.49    1.49
  -8  -3   0   17.05    1.53
  -8  -3   0   15.89    1.87
  -8   3   0   12.53    1.77
  -8   3   1  836.37   20.22
  -8  -3   1  783.12   19.63
  -8   3  -1  805.71   19.98
  -8  -3  -1  837.80   19.91
  -8   3  -1  785.88   20.67
  -8  -3   1  843.39   21.33
  -8  -3  -1  821.65   20.90
  -8   3  -1  795.23   21.30
  -8   3   1  857.18   21.47
   8  -3  -1  820.13   21.41
  -8   3   2  169.68    6.96
  -8  -3   2  161.44    7.04
  -8  -3  -2  168.98    6.71
   8  -3  -2  183.94    6.23
   8   3  -2  174.85    6.26
   8  -3  -2  172.76    6.07
   8   3  -2  156.52    6.03
  -8   3  -2  150.50    6.85
   8  -3  -2  162.70    6.85
   8  -3  -3  105.91    5.20
  -8  -3  -3  112.57    6.07
   8  -3  -3  107.69    5.67
  -8  -3   3  108.20    5.82
   8  -3  -3  108.60    5.29
   8   3  -3  113.92    5.49
   8  -3  -3  115.58    5.32
   8   3  -3  106.36    5.28
   8  -3  -4  188.99    7.85
  -8  -3  -4  174.45    8.55
  -8  -3   4  175.39    7.87
   8  -3  -4  161.96    7.96
   8  -3  -4  177.32    7.62
   8   3  -4  162.53    7.55
  -8   3  -4  169.94    7.58
   8   3  -4  176.41    7.85
   8   3  -4  168.94    7.79
   8  -3  -4  167.04    9.44
  -8   3  -5  334.34   12.24
   8   3  -5  331.43   12.33
  -8  -3  -5  354.65   13.68
   8  -3  -5  319.22   12.69
   8   3  -5  326.14   12.22
   8  -3  -5  330.88   11.98
   8   3  -5  342.75   12.49
   8  -3  -5  322.17   11.90
   8  -3  -5  360.04   15.17
   8  -3  -6    4.31    1.21
  -8   3   6    4.12    1.16
   8  -3  -6    2.87    1.23
  -8  -3  -6    1.85    1.04
   8  -3  -6    3.36    1.23
  -8   3  -6    3.15    1.20
   8   3  -6    3.14    1.17
   8  -3  -7  314.25   11.18
   8   3  -7  294.48   10.06
   8  -3  -7  303.23    9.95
  -8  -3  -7  291.71   10.75
   8  -3  -7  294.30   10.47
  -8   4   0  138.05    5.03
  -8   4   0  148.55    6.98
  -8   4   1   52.38    2.90
  -8   4  -1   45.42    3.44
  -8  -4  -1   56.25    3.99
   8  -4  -1   63.85    2.85
  -8   4  -1   51.79    4.00
  -8   4   1   50.95    3.88
  -8  -4   1   60.07    4.13
   8  -4  -1   58.43    4.07
  -8   4   2  198.19    6.98
  -8  -4   2  178.34    8.13
  -8  -4  -2  222.74    8.58
   8  -4  -2  190.09    6.60
  -8   4  -2  204.69    8.60
  -8   4   2  200.80    8.29
   8  -4  -2  213.41    8.28
   8  -4  -3  479.83   14.48
  -8  -4  -3  530.56   16.73
   8  -4  -3  491.14   15.96
   8  -4  -3  522.91   15.82
   8  -4  -3  512.70   14.15
  -8   4  -3  509.85   15.78
  -8   4   3  536.88   15.61
  -8  -4   3  500.83   15.95
  -8  -4   4  141.51    7.05
  -8  -4  -4  148.33    8.01
   8  -4  -4  121.67    7.07
   8  -4  -4  135.38    7.23
   8  -4  -4  136.34    8.62
   8  -4  -4  124.03    5.87
   8  -4  -5   53.64    4.46
  -8  -4  -5   50.58    4.65
   8  -4  -5   50.27    4.45
   8  -4  -5   47.81    3.47
   8  -4  -5   50.37    5.27
  -8  -4  -6    8.94    1.92
   8  -4  -6    6.79    1.60
   8  -4  -6   10.26    1.88
   8  -4  -7   50.54    3.47
  -8   5   0  180.88    8.61
  -8   5  -1  147.25    6.87
  -8  -5   1  154.53    7.81
  -8  -5  -1  162.32    7.96
  -8   5  -1  169.60    8.28
  -8   5   1  178.12    8.35
   8  -5  -1  175.72    8.01
   8   5   2  473.73   14.61
   8   5  -2  450.06   14.71
  -8  -5   2  409.18   14.69
  -8  -5  -2  437.91   14.84
  -8   5  -2  433.76   15.10
  -8   5   2  452.07   14.86
   8  -5  -2  435.86   14.13
   8   5   3   21.08    2.51
  -8  -5  -3   23.46    3.11
   8  -5  -3   22.87    2.95
   8   5  -3   23.74    2.72
  -8  -5   3   26.09    3.03
   8  -5  -3   20.26    2.51
  -8   5  -3   21.91    2.78
  -8   5   3   23.57    2.79
  -8  -5  -4  315.79   12.71
   8  -5  -4  295.97   12.01
   8  -5  -4  300.41   11.30
   8  -5  -4  305.72   13.80
  -8  -5  -5  113.72    6.84
   8  -5  -5  122.94    6.82
   8  -5  -5  118.69    6.35
   8  -5  -5  109.97    7.65
  -8  -5  -6   63.14    4.38
   8  -5  -6   70.65    4.31
   8  -5  -6   61.43    4.15
   8  -5  -7  116.73    4.79
  -8  -6   0    7.07    1.73
   8   6   0    6.49    1.66
  -8   6   0    7.96    1.91
   8   6   1  485.07   15.48
  -8  -6  -1  463.13   16.00
  -8   6   1  461.81   15.98
  -8  -6   1  435.61   15.72
   8   6  -1  458.66   15.38
  -8   6  -1  442.05   15.97
   8  -6  -1  419.70   15.13
   8   6   2  168.16    7.76
   8   6  -2  161.56    7.86
  -8  -6   2  159.72    8.29
  -8   6  -2  158.09    8.30
  -8   6   2  158.00    8.03
  -8  -6  -3 1160.61   30.38
   8  -6  -3 1135.52   29.71
  -8   6   3 1099.37   28.39
   8   6   3 1080.67   27.69
   8   6  -3 1041.09   28.08
  -8  -6   3 1027.13   28.89
  -8   6  -3 1074.91   28.99
  -8  -6  -4  143.83    7.62
   8  -6  -4  120.06    6.83
   8  -6  -4  124.72    8.12
  -8  -6  -5  279.39   10.36
   8  -6  -5  257.30    9.79
   8  -6  -5  263.25   11.54
  -8   6   6    4.07    0.92
   8  -6  -6    4.57    1.00
  -8   7   0  769.57   22.00
   8   7   0  827.92   23.23
  -8   7   0  861.30   24.46
   8  -7   0  810.21   23.69
   8   7   1   68.57    4.88
   8   7  -1   61.12    4.74
  -8  -7   1   60.94    4.96
  -8   7  -1   64.68    5.19
  -8   7   1   60.21    4.86
   8   7   2  383.33   12.94
   8   7  -2  392.34   13.29
  -8   7  -2  373.17   13.78
  -8   7   2  368.88   13.35
  -8  -7  -3  286.26   10.87
   8  -7  -3  242.55    9.97
   8  -7  -3  267.03    9.17
   8   7   3  262.30    9.21
   8   7  -3  244.07    9.28
   8  -7  -4  216.33    8.49
   8  -7  -4  226.53    8.04
   8  -7  -4  233.71   10.27
  -8   7   5   77.72    4.17
   8  -7  -5   83.60    3.88
   8  -7  -5   81.37    5.00
   8   8   0  162.08    7.42
  -8   8   0  174.45    8.10
   8   8   1   39.95    3.33
   8   8  -1   37.48    3.26
  -8   8  -1   41.72    3.71
  -8   8   1   46.77    3.86
  -8   8   2   63.69    4.06
   8   8   2   61.06    3.81
   8   8  -2   57.17    3.78
  -8   8   3   16.34    1.92
   8  -8  -3   15.13    2.18
   8   9   0  196.74    6.84
  -9   0   0    0.10    0.36
   9   0   0    0.19    0.35
  -9   0   0   -0.11    0.39
  -9   0  -1    1.13    0.51
   9   0   1    0.55    0.46
   9   0  -1    1.06    0.60
  -9   0  -1    0.84    0.49
  -9   0   1    0.32    0.52
  -9   0  -2    0.12    0.41
   9   0   2    0.54    0.39
  -9   0   2    0.23    0.40
  -9   0  -2   -0.11    0.40
   9   0   3    0.24    0.33
   9   0  -3   -0.13    0.45
  -9   0   3    0.12    0.52
   9   0  -3    0.37    0.57
  -9   0  -4    0.60    0.64
   9   0  -4    2.13    0.86
  -9   0  -4    0.15    0.65
   9   0  -4    0.18    0.58
   9   0  -4    0.17    0.59
   9   0  -5    0.19    0.66
   9   0  -5   -0.22    0.60
  -9   0  -5    0.19    0.63
   9   0  -5    0.22    1.00
   9   0  -6    0.46    0.81
  -9   0  -6    0.82    0.85
   9   0  -6   -0.20    0.60
   9   0  -6    0.23    0.86
   9   0  -7    0.38    0.75
   9   0  -8    0.35    0.46
   9   0  -8   -0.10    0.39
   9   1   0   52.19    3.10
  -9   1   0   67.79    3.55
  -9  -1   0   53.39    3.12
  -9   1   0   66.95    3.71
  -9  -1   0   65.96    3.57
   9  -1   0   73.77    3.80
  -9   1   1  204.11    7.40
  -9  -1   1  221.46    7.48
   9   1   1  226.84    7.01
   9   1  -1  216.46    7.56
  -9   1  -1  190.66    7.16
  -9  -1  -1  219.37    7.39
  -9   1   1  212.31    7.69
  -9   1  -1  193.03    7.27
  -9  -1   1  213.42    7.35
   9  -1   1  232.75    7.76
   9  -1  -2  688.45   18.14
   9   1   2  690.48   16.54
  -9  -1  -2  651.56   16.37
  -9   1  -2  634.15   17.78
  -9  -1  -2  760.83   18.31
  -9   1   2  690.34   18.33
  -9  -1   2  714.38   17.78
  -9   1  -2  665.24   17.57
   9  -1   2  694.75   17.93
   9  -1  -2  664.92   19.13
   9  -1  -3   41.89    3.15
   9   1  -3   37.42    3.15
  -9  -1   3   30.52    2.50
   9  -1  -3   39.60    3.03
   9   1  -3   39.95    3.01
   9  -1  -3   40.64    3.00
   9   1  -3   33.51    2.79
   9  -1   3   45.92    3.06
   9  -1  -3   40.87    3.85
   9  -1  -4  467.72   17.26
   9  -1  -4  461.57   14.47
   9   1  -4  506.90   15.62
  -9   1  -4  464.36   14.27
  -9   1   4  481.03   14.65
  -9  -1  -4  473.22   14.58
   9  -1  -4  471.33   15.16
   9   1  -4  496.66   15.51
   9  -1  -4  483.15   15.13
   9   1  -4  502.31   15.43
  -9  -1  -4  507.02   15.08
  -9  -1  -5   28.88    3.23
   9  -1  -5   27.28    2.71
  -9   1  -5   29.62    3.09
   9   1  -5   27.67    3.05
   9   1  -5   30.84    3.41
   9  -1  -5   25.25    3.09
   9  -1  -5   27.93    3.33
   9   1  -5   30.59    3.49
   9  -1  -5   25.55    3.01
  -9  -1  -6    1.50    1.03
   9  -1  -6    1.79    0.96
  -9   1  -6    2.10    1.03
   9   1  -6    0.74    0.86
   9   1  -6    0.46    0.80
   9  -1  -6   -0.22    0.73
   9   1  -6    1.14    1.02
   9  -1  -6    1.56    1.04
   9   1  -7   49.50    4.06
   9  -1  -7   47.84    3.93
   9  -1  -8   59.15    3.45
   9   1  -8   59.04    3.52
   9  -1  -8   58.01    3.46
  -9   2   0  769.74   19.39
  -9  -2   0  813.68   19.28
   9   2   0  742.29   19.19
  -9   2   0  746.47   19.91
  -9  -2   0  764.16   19.66
   9  -2   0  766.05   20.14
  -9   2   1  254.54    8.28
  -9  -2   1  250.45    7.99
  -9   2  -1  247.67    8.24
  -9  -2  -1  240.59    8.03
   9   2   1  236.92    7.45
   9   2  -1  244.55    8.45
  -9   2  -1  224.93    8.23
  -9  -2   1  250.19    8.18
  -9  -2  -1  240.78    8.01
   9  -2  -1  230.74    8.48
  -9   2  -2   16.30    1.86
  -9   2  -2   12.29    1.61
  -9  -2   2   15.74    1.72
  -9  -2  -2   13.87    1.55
   9  -2  -2   14.06    2.12
   9  -2  -2   16.92    1.94
   9  -2  -3   14.80    1.92
   9  -2  -3   14.39    1.84
   9  -2  -3   18.20    2.03
   9   2  -3   20.66    2.20
  -9  -2  -3   14.54    1.48
   9   2  -3   21.85    2.26
   9  -2  -3   17.20    2.59
   9  -2  -4    0.27    0.89
   9  -2  -4    0.84    0.49
  -9  -2  -4    1.45    0.83
   9  -2  -4   -0.35    0.76
   9   2  -4    0.55    0.69
  -9  -2  -4    0.91    0.87
  -9   2  -4    1.28    0.69
   9  -2  -4    0.17    0.56
   9   2  -4    0.36    0.77
   9  -2  -5   88.54    7.03
  -9   2   5   98.46    5.65
  -9  -2   5  100.46    5.97
  -9   2  -5   91.13    5.43
   9   2  -5   86.12    5.39
   9   2  -5   81.42    5.62
   9  -2  -5   94.18    5.86
   9  -2  -5   90.39    5.77
   9   2  -5   84.98    5.82
   9  -2  -5   80.79    5.57
  -9  -2  -5   96.56    6.12
  -9   2  -6  111.85    6.26
   9   2  -6  116.84    6.32
   9   2  -6  128.79    7.20
   9  -2  -6  128.26    7.03
   9   2  -6  124.44    7.08
   9  -2  -6  129.25    6.97
  -9  -2  -6  131.20    7.27
   9  -2  -6  121.17    6.74
   9  -2  -7   70.92    4.58
   9   2  -7   70.15    4.66
   9  -2  -8    0.19    0.41
  -9   3   0  321.48    9.76
  -9  -3   0  324.77    9.48
   9   3   0  295.93    9.78
  -9   3   0  311.51   10.77
  -9  -3   0  307.85   10.42
  -9   3   1   24.66    2.24
  -9  -3   1   31.43    2.33
  -9   3  -1   27.36    2.28
  -9  -3  -1   32.04    2.36
   9   3  -1   32.27    2.76
  -9   3  -1   25.77    2.50
  -9  -3   1   29.78    2.74
  -9  -3  -1   32.83    2.70
  -9   3  -1   27.20    2.74
  -9   3   1   26.87    2.67
   9  -3  -1   31.93    2.85
  -9   3   2  280.34    9.56
  -9  -3   2  282.61    9.32
  -9   3  -2  277.68   10.19
  -9   3  -2  241.55    8.89
  -9  -3   2  257.45   10.02
   9   3  -2  269.87    8.91
  -9  -3  -2  278.45    9.56
   9  -3  -2  303.40    9.11
   9   3  -2  312.50    9.37
   9  -3  -2  311.79    9.14
  -9   3   2  297.37   10.21
   9  -3  -2  290.77   10.03
   9  -3  -3   71.52    4.37
  -9  -3  -3   82.28    4.97
  -9  -3   3   79.71    5.04
   9  -3  -3   74.74    4.38
   9   3  -3   79.30    4.62
  -9  -3  -3   79.91    4.24
   9  -3  -3   71.59    4.25
   9   3  -3   76.59    4.46
   9  -3  -3   74.92    5.70
   9  -3  -4  196.71    7.74
  -9  -3  -4  195.22    9.02
  -9  -3   4  214.32    9.17
   9  -3  -4  207.89    8.91
   9  -3  -4  210.79    8.61
   9   3  -4  216.70    8.92
   9  -3  -4  214.76    8.68
   9   3  -4  202.19    8.70
   9  -3  -4  204.45   10.67
   9  -3  -5    2.53    1.52
   9  -3  -5    2.89    1.17
   9   3  -5    1.55    1.02
   9  -3  -5    0.18    1.11
  -9  -3  -5    2.02    1.04
   9   3  -5    3.34    1.17
   9  -3  -5    2.20    0.97
   9  -3  -6   38.92    3.87
  -9  -3  -6   45.53    4.03
   9  -3  -6   31.88    3.26
   9   3  -6   34.11    3.34
   9  -3  -6   35.92    3.29
   9   3  -7    8.37    1.40
   9  -3  -7    7.63    1.30
   9  -3  -7    7.51    1.53
  -9   4   0   83.68    3.93
  -9   4   0   87.36    5.36
  -9   4   1  134.19    5.38
  -9   4  -1  133.02    6.34
  -9  -4   1  130.16    6.66
  -9  -4  -1  120.13    6.38
  -9   4  -1  134.74    6.90
  -9   4   1  136.87    6.83
   9  -4  -1  144.43    5.06
   9  -4  -1  150.37    7.08
  -9   4   2    7.12    1.24
   9  -4  -2    6.98    1.47
  -9  -4   2    8.18    1.65
  -9  -4  -2    7.80    1.54
   9  -4  -2    6.69    1.14
  -9   4  -2    6.55    1.55
  -9   4   2    5.90    1.40
  -9  -4  -3    1.17    0.81
   9  -4  -3    2.66    1.08
  -9   4   3    3.66    1.00
   9  -4  -3    5.56    1.27
   9  -4  -3    3.55    1.17
   9  -4  -3    4.20    1.04
  -9  -4   3    0.77    0.80
   9  -4  -4    8.17    2.17
  -9  -4  -4   14.02    2.38
   9  -4  -4   13.20    2.23
   9  -4  -4    9.23    1.85
  -9  -4   4   11.98    2.04
   9  -4  -4    9.04    1.60
   9  -4  -5   56.07    4.53
  -9  -4  -5   61.01    4.89
   9  -4  -5   60.02    4.63
   9  -4  -5   52.41    3.65
   9  -4  -5   61.81    5.83
   9  -4  -6   14.86    2.83
  -9   4   6   15.82    2.05
   9  -4  -6   13.35    2.13
   9  -4  -7   26.08    2.38
  -9   5   0   65.70    5.00
   9  -5  -1    2.43    1.01
  -9  -5   1    5.58    1.45
  -9  -5  -1    2.05    0.96
  -9   5  -1    5.02    1.27
  -9   5  -1    4.07    1.41
  -9   5   1    3.51    1.26
   9  -5  -2    8.15    1.69
  -9  -5   2    5.02    1.47
  -9  -5  -2    6.03    1.50
   9   5  -2    3.06    1.28
  -9   5  -2    6.26    1.61
  -9   5   2    5.77    1.57
  -9  -5  -3  138.22    7.39
   9  -5  -3  132.74    7.02
   9   5   3  131.50    6.42
   9   5  -3  114.97    6.34
  -9  -5   3  133.64    7.29
   9  -5  -3  117.47    6.13
   9  -5  -4   14.53    2.86
  -9  -5  -4   14.65    2.40
   9  -5  -4   13.84    2.29
   9  -5  -4   18.86    2.45
   9  -5  -5    0.28    0.85
  -9  -5  -5    0.19    1.17
   9  -5  -5    0.66    0.71
   9  -5  -6   26.25    3.17
  -9   5   6   26.19    2.45
   9  -5  -6   25.68    2.47
   9   6   0  268.45   11.07
  -9   6   0  289.42   11.97
   9   6  -1   31.92    3.44
  -9  -6   1   32.43    3.67
  -9  -6  -1   31.42    3.56
   9   6   1   31.47    3.31
  -9   6  -1   29.84    3.55
  -9   6   1   29.08    3.44
   9  -6  -1   24.39    3.06
   9   6   2  450.23   14.71
  -9  -6   2  459.95   15.76
   9   6  -2  419.72   14.68
  -9   6  -2  426.63   15.54
  -9   6   2  451.60   15.44
   9  -6  -3    0.58    0.72
  -9  -6   3    1.87    1.03
   9   6   3    2.59    1.10
   9   6  -3    2.83    1.11
  -9  -6  -3    1.26    0.98
  -9  -6  -4  317.74   11.82
   9  -6  -4  328.93   13.81
   9  -6  -5   10.31    2.06
   9  -6  -6   76.29    3.81
  -9   7   0  367.11   12.61
   9   7   0  397.59   13.74
  -9   7   0  412.71   14.71
   9   7   1  152.86    7.51
   9   7  -1  151.40    7.56
  -9   7  -1  160.02    8.31
  -9   7   1  151.38    8.00
  -9  -7  -2   26.66    2.99
   9   7   2   28.56    2.95
   9   7  -2   31.31    3.12
  -9   7  -2   24.63    3.09
  -9   7   2   25.93    3.02
   9  -7  -3   55.37    3.45
   9   7   3   55.11    3.61
   9   7  -3   54.17    3.69
   9  -7  -3   53.44    4.78
   9  -7  -4   16.85    1.82
   9  -7  -4   23.15    2.91
  -9   7   5   90.23    4.29
   9  -7  -5   82.43    3.66
   9  -7  -5   94.25    5.11
   9   8   0  103.21    5.54
  -9   8   0  104.43    5.89
   9   8   1   23.82    2.49
   9   8  -1   23.27    2.47
  -9   8   2  292.19   10.03
   9   8   2  325.54   10.16
   9   8  -2  317.21   10.17
   9  -8  -2  320.84   11.38
   9  -8  -3    6.58    1.41
  -9   8   3    4.91    1.07
  10   0   0   54.82    3.28
 -10   0   0   53.52    3.28
 -10   0   0   51.29    3.38
  10   0  -1   26.70    2.42
 -10   0   1   30.70    2.52
 -10   0  -1   28.82    2.45
 -10   0   1   26.18    2.42
 -10   0  -1   29.40    2.51
  10   0   1   28.74    2.32
 -10   0  -2    8.32    1.42
 -10   0   2    9.52    1.49
 -10   0  -2   10.59    1.54
 -10   0  -2   10.26    1.04
  10   0   2   10.74    1.40
  10   0  -3   38.82    3.23
 -10   0   3   36.43    2.97
 -10   0  -3   37.66    3.29
  10   0  -3   38.65    3.04
  10   0  -3   41.45    3.12
 -10   0   4   11.38    1.74
  10   0  -4    8.68    1.66
  10   0  -4   14.60    2.21
 -10   0  -4   12.03    1.81
 -10   0  -4   11.92    1.92
  10   0  -4   10.27    2.00
 -10   0  -5    2.73    1.02
  10   0  -5    4.14    1.33
 -10   0  -6    3.57    1.14
  10   0  -6    2.69    1.18
  10   0  -6    3.39    1.32
  10   0  -7    8.41    1.74
  10   0  -8   18.75    1.76
  10   0  -8   17.79    1.83
  10   1   0 1434.37   33.39
 -10   1   0 1419.32   33.67
 -10  -1   0 1416.23   33.50
 -10  -1   0 1482.89   33.93
  10  -1   0 1429.55   33.99
 -10   1   1  499.15   14.40
 -10  -1   1  534.01   14.42
  10   1   1  542.59   13.92
  10   1  -1  477.12   14.32
 -10   1  -1  521.83   14.56
 -10  -1  -1  536.02   14.48
 -10   1   1  496.71   14.70
 -10   1  -1  498.46   14.50
 -10  -1   1  496.17   14.28
  10  -1   1  529.93   14.63
  10  -1  -2  558.64   15.95
  10   1   2  573.61   14.39
  10   1  -2  569.82   16.06
 -10   1  -2  557.38   15.77
 -10  -1  -2  563.89   15.75
 -10   1   2  577.34   16.22
 -10  -1   2  551.38   15.42
 -10   1  -2  536.29   15.39
 -10  -1  -2  531.73   14.04
  10  -1   2  580.32   15.73
  10  -1  -2  550.73   16.84
  10  -1  -3  350.57   11.26
  10  -1  -3  327.64   11.24
  10   1  -3  339.75   11.75
 -10   1   3  321.23   11.27
 -10  -1   3  339.02   10.67
 -10  -1  -3  320.12   11.50
  10   1  -3  343.97   11.19
  10  -1  -3  348.88   11.06
  10   1  -3  339.94   11.02
  10  -1   3  320.26   10.50
 -10   1  -3  329.43   11.48
  10  -1  -3  333.57   13.02
  10  -1  -4  362.36   12.23
  10   1  -4  375.94   12.93
 -10   1   4  351.91   12.06
 -10  -1  -4  351.55   12.06
  10  -1  -4  333.30   12.42
  10   1  -4  354.02   12.68
  10  -1  -4  339.98   12.19
  10   1  -4  353.81   12.46
  10  -1  -5  137.50    6.71
 -10   1  -5  149.13    6.93
  10  -1  -5  140.05    7.61
  10   1  -5  134.74    7.54
  10  -1  -5  143.86    7.73
  10   1  -5  151.79    7.98
 -10  -1  -5  158.38    7.48
 -10  -1  -6  292.80   10.81
 -10   1  -6  258.16    9.98
  10   1  -6  271.66   11.44
  10  -1  -6  269.53   11.33
  10   1  -6  286.91   11.62
  10  -1  -6  284.39   11.50
  10   1  -7  167.85    7.68
  10  -1  -7  162.22    7.49
  10  -1  -8   30.95    2.29
  10   1  -8   34.54    2.45
  10  -1  -8   33.27    2.38
 -10   2   0  228.29    7.97
 -10  -2   0  224.07    7.74
  10   2   0  211.02    7.60
 -10   2   0  211.21    8.23
 -10  -2   0  214.95    8.01
  10  -2   0  223.19    8.41
 -10   2   1  162.83    6.55
 -10  -2   1  161.02    6.33
 -10   2  -1  161.18    6.49
 -10  -2  -1  159.93    6.32
  10   2   1  157.48    5.84
  10   2  -1  154.29    6.62
 -10   2  -1  151.91    6.55
 -10  -2   1  151.72    6.30
 -10  -2  -1  148.58    6.13
  10  -2  -1  149.08    6.67
  10  -2   1  167.98    7.13
  10  -2  -2  190.07    7.58
 -10   2  -2  181.81    7.46
 -10  -2  -2  200.04    7.57
  10   2  -2  192.39    8.04
 -10   2  -2  179.67    7.16
 -10  -2   2  192.15    7.16
 -10   2  -2  182.02    7.93
 -10  -2  -2  176.46    6.67
  10  -2  -2  194.57    8.50
  10  -2  -3  124.13    6.13
  10  -2  -3  124.85    5.98
  10   2  -3  134.98    6.25
  10  -2  -3  123.27    5.89
  10   2  -3  131.20    6.11
  10  -2  -3  138.27    7.74
  10  -2  -4  173.98    7.56
  10  -2  -4  186.48    8.34
  10   2  -4  197.13    8.65
 -10  -2  -4  172.07    7.98
  10  -2  -4  208.86    8.58
  10   2  -4  180.57    8.25
  10  -2  -4  180.91    9.98
 -10   2   5  114.01    6.18
 -10   2  -5   93.06    5.34
  10   2  -5   98.85    6.29
  10  -2  -5  104.75    6.28
  10   2  -5  106.76    6.51
  10  -2  -5  102.54    6.29
 -10  -2  -5  103.67    6.09
  10   2  -6  152.57    7.79
  10  -2  -6  146.97    7.47
  10  -2  -7   72.99    4.75
  10   2  -7   65.30    4.35
  10  -2  -7   69.58    4.35
  10  -2  -8  105.38    4.32
 -10   3   0   60.68    3.70
 -10  -3   0   66.42    3.64
 -10   3   0   58.40    4.17
  10   3   0   64.24    3.84
 -10   3   0   56.69    4.06
 -10  -3   0   66.09    4.21
 -10   3   1  397.58   12.46
 -10  -3   1  447.25   12.55
 -10   3  -1  446.81   12.89
 -10  -3  -1  447.79   12.58
  10   3  -1  430.59   13.62
 -10   3  -1  408.74   13.27
 -10   3  -1  413.95   13.59
 -10  -3  -1  413.42   13.08
 -10   3  -1  440.71   14.07
 -10   3   1  450.15   13.96
  10  -3  -1  429.58   13.77
  10  -3  -2    6.19    1.59
 -10  -3   2    7.22    1.41
  10  -3  -2    8.57    1.61
 -10   3  -2    6.66    1.28
  10  -3  -2   10.14    1.47
  10   3  -2    8.58    1.42
 -10  -3   2    6.75    1.47
 -10  -3  -2    6.73    1.33
  10  -3  -2    8.11    1.34
  10   3  -2    9.03    1.51
  10  -3  -3 1189.44   30.93
 -10  -3   3 1164.53   31.79
  10  -3  -3 1359.39   31.12
  10   3  -3 1309.29   31.20
 -10  -3  -3 1186.50   29.70
  10  -3  -3 1215.89   30.33
  10   3  -3 1279.31   30.85
  10  -3  -3 1304.22   34.44
  10  -3  -4    5.63    1.99
  10  -3  -4    6.37    1.34
 -10  -3   4   10.66    1.99
  10  -3  -4    5.38    1.42
 -10  -3  -4    7.44    1.66
  10   3  -4    4.79    1.38
  10  -3  -4    8.64    1.74
  10   3  -4    3.44    1.20
 -10   3   5  211.60    9.35
  10   3  -5  207.83    9.25
  10  -3  -5  237.62    9.51
 -10  -3  -5  227.62    9.60
  10   3  -5  221.88    9.54
  10  -3  -5  213.05    9.14
  10  -3  -5  222.12   11.68
  10  -3  -6   35.08    3.59
  10   3  -6   36.46    3.32
  10  -3  -6   37.30    3.24
  10  -3  -7   72.43    4.37
  10   3  -7   70.05    3.80
  10  -3  -8    8.84    0.96
 -10   4   0  139.33    5.76
 -10   4   0  146.10    7.18
 -10  -4   0  144.70    7.05
 -10   4   0  155.40    7.60
 -10   4   1  235.48    8.11
 -10   4  -1  223.69    9.04
 -10  -4   1  229.10    9.58
 -10  -4  -1  251.66    9.74
  10  -4  -1  248.33    7.68
 -10   4  -1  228.93    9.92
 -10   4   1  224.11    9.70
  10  -4  -1  221.25    9.60
 -10   4   2   89.80    4.68
 -10  -4   2  106.51    6.10
 -10  -4  -2   91.58    5.49
  10  -4  -2   93.90    4.46
 -10   4  -2   92.45    5.81
  10  -4  -2   97.94    5.64
  10  -4  -3  293.34   10.60
 -10   4   3  269.42    9.85
 -10  -4   3  317.28   11.85
 -10  -4  -3  318.15   11.30
  10  -4  -3  311.21   13.27
  10  -4  -3  279.36   10.65
 -10  -4  -4   57.13    4.48
 -10  -4   4   63.31    4.80
  10  -4  -4   56.08    4.38
  10  -4  -4   54.72    3.80
  10  -4  -4   60.53    5.69
  10  -4  -5  163.96    7.92
 -10  -4  -5  144.07    7.32
  10  -4  -5  161.47    9.41
 -10   4   6  102.16    5.19
  10  -4  -6  104.22    5.71
  10  -4  -7   88.40    4.30
  10  -5   0    3.14    1.18
 -10   5   0    3.77    1.26
 -10   5   0    4.25    1.44
 -10   5  -1   30.00    3.05
 -10  -5   1   39.58    3.88
 -10  -5  -1   35.78    3.68
 -10   5  -1   37.25    3.84
 -10   5   1   34.76    3.64
  10  -5  -1   34.48    3.60
 -10  -5  -2  151.54    7.36
 -10  -5   2  145.88    7.86
 -10  -5  -2  150.37    7.67
 -10   5  -2  159.31    8.20
 -10   5   2  144.70    7.68
  10  -5  -2  150.05    7.42
 -10  -5  -3  424.14   14.27
  10   5   3  404.11   13.38
  10   5  -3  411.34   13.76
 -10  -5   3  419.26   14.77
  10  -5  -3  430.38   16.54
 -10  -5   4   81.32    5.52
  10  -5  -4   83.71    5.05
  10  -5  -4   88.47    6.77
 -10  -5  -4   80.67    5.29
  10  -5  -5    0.80    0.93
  10  -5  -5    0.60    0.56
  10  -5  -6    0.11    0.49
 -10   5   6    0.33    0.45
 -10   6   0   10.72    2.03
  10   6   0   12.19    2.21
 -10   6   0   12.53    2.41
  10  -6   0   14.64    2.51
  10   6  -1  245.23   10.48
 -10  -6   1  250.67   10.93
 -10  -6  -1  241.09   10.73
 -10   6  -1  249.71   11.15
 -10   6   1  255.43   11.06
  10   6   1  267.43   10.70
  10  -6  -1  238.44   10.48
 -10  -6   2    6.26    1.72
  10   6   2    7.73    1.69
  10   6  -2    7.31    1.68
 -10   6  -2    7.26    1.88
 -10   6   2    6.85    1.81
 -10  -6  -2    9.96    1.88
 -10  -6  -3  214.03    8.94
  10   6   3  197.76    8.11
  10   6  -3  216.29    8.62
  10  -6  -3  204.23   10.44
  10  -6  -4    4.36    1.69
 -10   6   5  129.84    6.14
  10  -6  -5  125.56    7.07
  10  -6  -6    5.81    0.95
  10   7   0    2.43    1.06
 -10   7   0    0.45    1.07
 -10   7   1    0.55    0.79
  10   7   1    1.79    0.92
  10   7  -1    1.27    0.78
 -10   7  -1    1.52    1.01
 -10   7   1    1.46    1.10
 -10   7   2  122.34    6.70
  10   7   2  126.93    6.30
  10   7  -2  124.77    6.38
  10  -7  -3    6.04    1.59
  10   7   3    4.17    1.14
  10   7  -3    4.50    1.19
  10  -7  -4   93.05    4.21
  10  -7  -4  112.21    6.17
  10  -7  -5    0.22    0.25
  10   8   0  137.90    6.33
  10   8   1  296.22    9.92
  10   8  -1  278.78    9.76
 -10   8   2  149.17    6.01
  10   8   2  152.34    5.97
  10   8  -2  144.67    5.91
  10  -8  -2  149.83    6.60
 -11   0   0    0.13    0.43
  11   0   0    0.25    0.44
 -11   0   0   -0.14    0.45
 -11   0   1    2.11    0.75
 -11   0  -1    1.22    0.71
  11   0   1    0.59    0.51
  11   0  -1    0.41    0.45
 -11   0   1    0.14    0.43
 -11   0  -1    2.48    0.84
 -11   0  -2    0.30    0.55
  11   0   2    0.22    0.37
 -11   0   2    0.44    0.54
 -11   0  -2    1.47    0.45
  11   0  -3    2.03    0.87
 -11   0  -3    0.17    0.63
  11   0  -3    0.15    0.49
 -11   0  -3    2.95    1.08
 -11   0   3    1.37    0.85
  11   0  -3    0.28    0.56
  11   0  -4    1.52    0.91
 -11   0  -4    0.36    0.67
 -11   0  -4    0.16    0.54
  11   0  -4    0.58    0.68
 -11   0   4    1.23    0.74
  11   0  -4    0.55    0.79
  11   0  -5   -0.22    0.62
  11   0  -5    0.44    0.95
  11   0  -6   -0.44    1.08
  11   0  -7    0.16    0.61
  11   0  -8    0.07    0.32
  11   1   0  569.91   15.79
 -11   1   0  554.40   15.97
 -11  -1   0  602.38   16.16
 -11  -1   0  564.22   16.14
  11  -1   0  575.56   16.29
  11  -1  -1   12.04    1.73
 -11   1   1   11.56    1.66
 -11   1  -1   12.64    1.77
 -11  -1   1    7.22    1.35
 -11  -1  -1    8.13    1.41
 -11   1   1   13.84    1.92
  11   1   1    5.72    1.11
  11   1  -1    5.08    1.18
 -11   1  -1   10.86    1.65
 -11  -1   1    6.00    1.25
 -11  -1  -1    5.44    1.12
  11  -1   1   18.93    2.19
  11  -1  -2   18.87    2.55
  11  -1  -2   24.01    2.51
  11   1   2   28.56    2.19
  11   1  -2   23.14    2.53
 -11  -1  -2   22.73    2.65
 -11   1  -2   22.71    2.48
 -11  -1  -2   20.79    2.35
 -11   1   2   21.72    2.50
 -11  -1   2   20.43    2.20
 -11   1  -2   21.04    2.26
 -11   1  -2   17.69    2.30
 -11   1  -2   19.82    2.43
 -11  -1  -2   21.25    1.85
  11  -1   2   21.85    2.30
  11  -1  -3   17.55    2.70
  11  -1  -3   17.15    2.26
  11   1  -3   16.18    2.26
 -11   1   3   20.15    2.47
 -11  -1   3   14.39    1.92
 -11   1  -3   17.51    2.34
 -11  -1  -3   11.57    2.01
  11  -1  -3   17.40    2.20
  11   1  -3   16.19    2.11
  11  -1  -3   17.51    2.12
  11   1  -3   14.77    2.00
  11  -1   3   17.60    2.05
  11  -1  -4   25.57    2.83
  11   1  -4   22.88    2.91
 -11   1   4   26.25    2.86
  11  -1  -4   33.45    3.35
  11   1  -4   34.80    3.45
  11  -1  -4   35.88    3.35
  11   1  -4   31.71    3.23
 -11  -1  -4   22.96    2.77
  11  -1  -5    9.79    1.73
  11  -1  -5   10.49    2.16
  11   1  -5    7.13    1.74
  11  -1  -5   13.63    2.37
  11   1  -5    7.07    1.83
  11   1  -6  121.85    6.99
  11  -1  -6  121.38    6.94
  11   1  -7    1.10    0.85
  11  -1  -7    0.31    0.58
  11  -1  -8    0.76    0.53
 -11   2   0  196.02    7.75
 -11  -2   0  210.75    7.78
  11   2   0  220.35    7.90
 -11   2   0  195.82    8.16
 -11  -2   0  186.63    7.76
  11  -2   0  204.57    8.34
 -11   2   1   91.42    4.95
 -11  -2   1   86.22    4.67
 -11   2  -1   90.61    4.87
 -11  -2  -1   86.26    4.65
  11   2   1   87.42    4.30
  11   2  -1   88.77    4.96
 -11   2  -1   76.87    4.72
 -11  -2   1   83.43    4.60
 -11  -2  -1   85.52    4.58
 -11   2  -1   82.18    5.02
  11  -2   1   85.72    5.06
 -11   2   2    0.15    0.51
 -11  -2   2    0.58    0.62
 -11   2  -2    0.46    0.67
 -11  -2  -2    0.15    0.55
  11  -2   2   -0.16    0.58
  11  -2  -2    0.31    0.43
  11   2  -2    0.51    0.56
 -11  -2   2    0.13    0.43
 -11   2  -2   -0.14    0.49
 -11  -2  -2    0.23    0.42
  11  -2  -3  835.93   23.91
 -11   2   3  954.99   25.19
  11  -2  -3  928.66   23.81
  11   2  -3  920.43   23.94
  11  -2  -3  886.44   23.56
  11   2  -3  905.25   23.88
  11  -2   3  881.84   23.88
  11  -2  -3  955.74   26.89
  11  -2  -4    1.17    1.03
  11  -2  -4    5.80    1.34
 -11   2   4    2.75    1.20
 -11  -2  -4    4.70    1.32
  11  -2  -4    1.52    0.95
  11   2  -4    1.78    1.04
  11  -2  -4    2.92    1.18
  11   2  -4    2.85    1.23
 -11   2   5   26.77    3.01
 -11  -2   5   32.72    3.52
  11   2  -5   28.99    3.38
  11  -2  -5   29.14    3.25
  11   2  -5   29.66    3.40
  11  -2  -5   34.74    3.60
  11   2  -6   18.25    2.56
  11  -2  -6   21.49    2.74
  11   2  -7    3.90    1.07
  11  -2  -7    3.64    1.01
  11  -2  -7    6.46    1.44
 -11   3   0  680.13   19.07
 -11  -3   0  708.76   18.79
 -11  -3   0  701.32   19.81
  11   3   0  722.72   19.37
 -11   3   0  732.39   20.02
 -11   3   0  714.72   20.40
  11  -3   0  750.03   20.78
 -11   3   1   65.03    4.15
 -11  -3   1   74.77    4.21
 -11   3  -1   62.12    4.00
 -11  -3  -1   75.61    4.21
 -11   3   1   68.07    4.77
  11   3  -1   74.48    4.67
 -11   3  -1   60.86    4.35
 -11   3  -1   71.07    4.74
 -11   3   1   67.60    4.21
 -11  -3  -1   68.80    4.33
  11  -3  -1   64.54    4.49
  11  -3   1   67.54    4.75
  11  -3  -1   66.19    4.61
 -11  -3   2   15.50    2.00
  11  -3  -2    8.20    1.87
 -11   3   2    8.35    1.70
 -11   3  -2   10.96    1.71
 -11  -3  -2   10.62    1.69
  11  -3  -2    9.68    1.52
  11   3  -2   10.40    1.57
 -11  -3   2   11.03    1.94
  11   3  -2   10.03    1.53
  11  -3  -2    8.27    1.34
  11  -3  -2   11.65    1.90
  11  -3  -3  136.04    6.80
 -11   3   3  128.30    6.63
 -11  -3   3  143.31    6.62
 -11  -3   3  128.26    7.15
  11  -3  -3  129.76    6.35
  11   3  -3  149.13    6.82
  11  -3  -3  146.75    6.56
  11   3  -3  146.45    6.66
  11  -3  -3  138.40    8.24
  11  -3  -4    8.72    2.25
  11  -3   4    5.96    1.40
  11  -3  -4    8.53    1.56
 -11  -3  -4    8.54    1.75
 -11  -3   4    7.36    1.72
  11  -3  -4    8.57    1.71
  11   3  -4   10.38    1.91
  11  -3  -4    9.36    1.78
  11   3  -4   11.40    2.02
  11  -3  -5   12.44    2.72
 -11   3   5   14.48    2.28
  11   3  -5   13.52    2.16
  11  -3  -5   11.72    1.97
  11   3  -5   21.31    2.67
  11  -3  -5   17.06    2.38
  11  -3  -6  180.12    8.23
  11   3  -6  166.94    7.36
  11  -3  -6  163.30    7.14
  11  -3  -7   19.05    2.08
 -11   4   0   30.90    2.61
 -11   4   0   34.92    3.48
 -11  -4   0   37.53    3.51
 -11   4   0   31.65    3.50
 -11   4   1    9.78    1.54
  11  -4  -1   12.74    2.13
 -11   4  -1    9.50    1.79
  11  -4  -1   12.11    1.52
 -11  -4  -1    6.15    1.49
  11  -4  -2   11.99    2.34
 -11   4   2   12.72    1.78
 -11  -4   2   18.62    2.59
 -11  -4  -2   16.94    2.30
  11  -4  -2   13.98    1.72
  11  -4  -2   12.73    2.07
  11  -4  -3  106.01    5.90
 -11   4   3  109.52    5.60
 -11  -4   3  114.51    6.64
  11  -4  -3   92.15    5.51
  11  -4  -3  110.23    5.32
  11  -4  -3  110.61    7.46
  11  -4  -4    5.73    1.91
  11  -4   4    4.61    1.29
  11  -4  -4    6.33    1.54
 -11  -4   4    8.63    1.81
  11  -4  -4    3.62    1.19
  11  -4  -5    3.47    1.48
 -11   4   5    0.57    0.71
  11  -4  -5    2.20    0.99
 -11   4   6    8.64    1.40
  11  -4  -6    7.73    1.47
  11  -4  -7    1.54    0.61
  11  -4  -7    1.76    0.63
 -11   5   0    3.54    1.29
 -11  -5   0    2.63    1.09
 -11   5   0    3.03    1.26
  11  -5  -1    0.22    0.72
 -11   5  -1    0.36    0.62
 -11  -5   1    0.88    0.78
 -11  -5  -1    0.86    0.80
 -11   5  -1    0.70    0.96
 -11   5   1    0.23    0.84
 -11  -5   2  115.85    6.77
 -11  -5  -2   96.38    6.12
  11  -5  -2  104.87    6.15
  11   5   3  117.00    6.07
  11   5  -3  105.04    5.90
 -11  -5   3  112.16    6.73
  11  -5  -3  100.00    7.20
  11  -5  -4  107.78    5.59
  11  -5  -4  123.94    7.96
  11  -5  -5    5.19    1.66
 -11   5   5    3.06    1.10
  11  -5  -5    3.95    1.06
  11  -5  -6    2.30    0.71
 -11   5   6    4.51    0.92
  11  -6   0    7.32    1.83
 -11   6   0    4.90    1.44
 -11  -6   0    2.98    1.21
  11   6   0    6.71    1.73
 -11   6   0    6.47    1.88
 -11   6   1  155.35    8.14
  11   6   1  163.31    8.02
 -11  -6   1  154.04    8.21
 -11  -6  -1  161.73    8.32
 -11   6  -1  152.61    8.32
  11   6  -1  157.91    7.95
  11  -6   1  150.51    8.35
  11  -6  -1  162.62    8.24
  11  -6  -2   -0.25    0.92
  11  -6   2    0.22    0.56
 -11  -6   2    0.22    0.82
  11   6   2    1.09    0.75
  11   6  -2   -0.38    0.96
  11  -6  -3    3.55    1.48
  11   6   3    2.99    0.97
  11   6  -3    2.84    1.04
  11  -6  -4    1.17    1.05
 -11   6   4    0.36    0.68
  11  -6  -5   50.87    4.16
 -11   6   5   53.05    3.56
  11  -6  -5   55.13    3.37
  11  -6  -6    3.07    0.64
  11   7   0    0.18    0.83
 -11   7   1   14.73    2.16
  11   7   1   11.59    1.98
  11   7  -1   11.86    1.93
 -11   7   2  156.46    7.50
  11   7   2  171.48    7.26
  11   7  -2  164.06    7.24
  11  -7  -2  147.03    7.60
 -11   7   3   51.85    3.90
  11   7   3   43.59    2.97
  11  -7  -3   45.93    3.96
  11  -7  -4  124.13    4.55
  11  -7  -4  151.06    6.71
  11   8   0   27.38    2.55
  11   8   1   31.92    2.70
  11   8  -1   31.87    2.69
  11   8   2    4.35    0.91
  11   8  -2    3.62    0.90
  12   0   0  243.57    9.24
 -12   0   0  251.37    9.54
  12   0   1 1032.08   26.52
  12   0  -1 1081.35   27.39
 -12   0   1 1070.98   27.17
 -12   0  -1 1133.32   27.51
 -12   0   1 1057.93   27.37
 -12   0  -1 1036.34   27.18
 -12   0  -1 1093.22   27.59
  12   0   2  338.77   10.89
 -12   0   2  366.82   12.10
 -12   0  -2  342.91   11.90
 -12   0   2  332.64   11.77
 -12   0  -2  364.93   12.47
  12   0  -3   90.46    5.59
 -12   0  -3  111.90    6.14
 -12   0   3   79.11    5.09
 -12   0  -3  100.93    6.03
  12   0  -3  107.50    5.64
  12   0  -3   98.81    5.33
  12   0  -4  265.83   10.62
 -12   0   4  256.97    9.76
 -12   0  -4  231.54    9.65
  12   0  -4  268.23   10.69
  12   0  -4  248.22   10.14
  12   0  -5  292.86   12.07
  12   0  -5  312.50   12.17
  12   0  -6  114.14    6.61
  12   0  -7  105.14    5.46
  12   0  -8   22.11    1.54
 -12   1   0    1.97    0.90
 -12  -1   0    2.34    0.91
  12   1   0    2.50    0.86
 -12  -1   0    2.43    0.91
  12  -1  -1 2987.17   67.55
 -12   1   1 2976.75   67.55
 -12  -1   1 3070.11   67.50
  12   1   1 3073.55   66.63
  12   1  -1 3142.28   67.74
 -12   1  -1 2894.57   67.51
 -12  -1  -1 2970.56   67.53
 -12   1   1 3056.81   68.18
 -12   1  -1 3049.43   67.93
 -12  -1   1 2920.27   67.33
 -12  -1  -1 3009.08   66.54
 -12   1  -1 2914.15   67.83
  12  -1   1 3157.97   67.82
 -12   1   2  171.25    7.55
 -12  -1   2  167.58    7.44
  12  -1  -2  153.37    7.36
 -12  -1  -2  156.85    5.94
  12   1   2  154.06    6.17
  12   1  -2  168.44    7.59
 -12   1  -2  150.95    7.19
 -12  -1  -2  167.68    7.43
 -12   1   2  159.08    7.51
 -12  -1   2  164.98    7.17
 -12   1  -2  161.47    7.22
 -12   1  -2  165.08    7.81
 -12   1  -2  158.21    7.69
 -12  -1  -2  163.87    7.85
  12  -1   2  194.27    7.71
  12  -1  -3 1243.51   31.74
  12   1  -3 1222.30   32.14
 -12   1   3 1208.30   31.73
 -12  -1   3 1301.78   31.04
 -12   1  -3 1228.20   32.14
 -12  -1  -3 1240.76   32.29
  12  -1  -3 1269.96   31.15
  12   1  -3 1228.97   31.33
  12  -1  -3 1229.99   30.95
  12   1  -3 1243.56   31.17
  12  -1   3 1223.38   30.46
  12  -1  -4  200.23    8.85
  12   1  -4  199.57    9.32
 -12   1   4  206.27    8.92
 -12  -1  -4  204.26    8.53
 -12  -1  -4  201.53    9.12
  12  -1  -4  218.28    9.41
  12   1  -4  228.24    9.65
  12  -1  -4  199.73    8.95
  12   1  -4  195.47    8.94
  12  -1  -5  926.75   25.59
  12  -1  -5  946.93   27.01
  12   1  -5  958.11   27.29
  12  -1  -5 1007.85   27.27
  12   1  -5 1045.88   27.66
  12   1  -6   52.16    4.36
  12  -1  -6   45.66    4.02
  12   1  -7  613.86   17.16
  12  -1  -7  599.91   16.97
  12  -1  -8   77.66    3.15
 -12   2   0  317.78   11.19
 -12  -2   0  330.70   11.03
  12   2   0  310.49   10.78
 -12   2   0  327.60   11.73
 -12  -2   0  330.24   11.29
 -12   2   0  348.08   11.68
  12  -2   0  341.90   11.93
 -12   2   1   27.33    2.71
 -12  -2   1   28.79    2.67
 -12   2  -1   24.34    2.56
 -12  -2  -1   24.03    2.52
  12   2   1   25.44    2.33
  12   2  -1   26.37    2.78
 -12   2  -1   24.86    2.72
 -12   2  -1   23.51    2.75
 -12  -2  -1   26.74    2.55
 -12   2   1   25.72    2.62
  12  -2   1   26.82    2.85
  12  -2  -2   74.98    4.85
 -12   2   2   76.41    4.80
 -12  -2   2   78.90    4.73
 -12   2  -2   74.88    4.82
 -12  -2  -2   78.13    4.79
  12   2  -2   73.61    4.99
 -12   2   2   71.99    5.07
 -12   2  -2   69.71    4.47
 -12  -2   2   74.35    4.48
 -12  -2  -2   65.29    3.95
  12  -2   2   92.74    5.30
  12  -2  -2   74.78    5.27
  12  -2  -3    7.18    1.92
  12  -2   3    9.22    1.67
  12  -2  -3   10.06    1.86
 -12  -2  -3   10.24    2.10
  12  -2  -3   10.09    1.76
  12   2  -3    9.73    1.77
  12   2  -3   13.25    2.03
 -12   2   3   13.02    2.21
  12  -2  -3   10.53    1.82
  12  -2  -4   44.83    4.95
  12  -2  -4   49.91    3.96
 -12   2   4   55.19    4.43
 -12  -2  -4   52.52    4.37
  12  -2  -4   56.55    4.47
  12   2  -4   54.14    4.52
  12  -2  -4   45.64    3.98
  12   2  -4   55.56    4.42
 -12  -2   5    6.18    1.64
  12   2  -5    7.18    1.84
  12  -2  -5    5.31    1.65
 -12   2   5    8.06    1.68
  12   2  -5    7.64    1.87
  12  -2  -5    5.12    1.49
  12   2  -6   89.89    5.54
  12  -2  -6   91.39    5.48
  12   2  -7    6.04    1.22
  12  -2  -7    5.64    1.15
  12  -2  -7    4.75    1.16
 -12   3   0 1119.58   29.20
 -12  -3   0 1204.46   29.01
  12   3   0 1158.66   29.25
 -12   3   0 1174.35   30.54
 -12   3   0 1216.59   30.15
  12  -3   0 1187.98   30.91
 -12  -3   0 1129.47   29.79
 -12   3   1 1755.32   41.11
 -12  -3   1 1753.37   40.44
 -12   3  -1 1581.55   40.51
 -12  -3  -1 1720.67   40.44
  12   3  -1 1694.84   41.46
 -12   3   1 1702.62   42.38
 -12   3  -1 1651.35   41.42
 -12   3  -1 1802.08   42.26
 -12   3   1 1779.56   40.99
 -12  -3  -1 1670.67   40.97
  12  -3   1 1752.15   42.46
  12  -3  -1 1789.14   42.37
  12  -3  -2  474.33   15.40
 -12   3   2  473.98   15.00
 -12  -3   2  454.44   14.49
 -12   3   2  516.91   16.75
 -12   3  -2  450.12   14.56
 -12  -3   2  513.04   16.17
 -12  -3  -2  466.08   14.61
  12  -3  -2  530.04   14.61
  12   3  -2  486.61   14.38
  12  -3  -2  486.13   14.13
  12   3  -2  494.80   14.27
  12  -3  -2  468.01   16.32
  12  -3   2  515.85   16.21
 -12   3   3 2217.50   51.38
  12  -3  -3 2062.99   51.17
 -12  -3   3 2157.43   50.64
 -12   3   3 2213.67   52.89
 -12  -3   3 2400.14   53.03
  12  -3  -3 2084.90   50.37
  12   3  -3 2280.02   51.11
  12  -3  -3 2315.86   50.69
  12   3  -3 2201.25   50.60
  12  -3   3 1984.64   51.10
  12  -3  -3 2132.55   54.13
 -12   3   4  345.92   12.36
 -12  -3   4  316.85   11.53
  12  -3  -4  317.96   11.35
 -12   3   4  316.11   12.61
 -12  -3   4  360.00   13.10
 -12  -3  -4  321.12   12.25
  12  -3  -4  314.39   11.72
  12   3  -4  330.35   12.08
  12  -3  -4  344.60   11.98
  12   3  -4  341.83   12.18
  12  -3  -4  325.64   14.36
 -12   3   5 1029.00   27.53
  12   3  -5 1017.37   27.36
  12  -3  -5 1051.45   27.20
  12  -3  -6  539.77   16.12
  12   3  -6  497.61   14.88
  12  -3  -6  505.06   14.75
  12  -3  -7  499.44   13.78
 -12   4   0   24.14    2.46
 -12   4   0   31.42    3.45
 -12  -4   0   28.90    3.14
 -12   4   1  163.17    6.91
 -12   4   1  165.03    8.42
 -12   4  -1  162.56    7.80
 -12  -4  -1  151.92    7.66
  12  -4  -1  176.98    6.56
  12  -4  -1  134.59    7.28
  12  -4   1  149.97    8.17
  12  -4  -1  169.28    8.38
 -12   4   2  276.57    9.80
 -12  -4   2  265.35   11.08
 -12  -4  -2  247.53   10.14
  12  -4  -2  274.47    9.00
  12  -4  -2  262.07   11.47
  12  -4   2  274.44   11.28
  12  -4  -2  266.33   10.69
  12  -4  -3   21.95    2.66
 -12   4   3   27.59    3.41
 -12  -4   3   29.54    3.37
  12  -4  -3   19.93    2.24
  12  -4  -3   19.96    3.17
  12  -4   3   18.35    2.63
 -12  -4   4  282.21   11.32
 -12  -4  -4  258.23   10.64
  12  -4  -4  259.37   10.24
  12  -4  -4  262.88    9.45
  12  -4  -4  265.53   12.61
  12  -4  -5  102.68    7.16
 -12   4   5  105.76    6.02
  12  -4  -5   92.12    5.42
 -12   4   6    5.61    1.09
  12  -4  -6    6.67    1.28
  12  -4  -7   32.80    2.05
  12  -4  -7   29.09    1.85
 -12   5   0  123.09    7.11
 -12  -5   0  124.69    7.29
 -12   5   1  559.59   18.35
 -12   5  -1  532.34   16.85
 -12  -5  -1  550.40   17.96
  12  -5   1  546.05   18.48
  12  -5  -1  569.01   18.31
  12  -5  -2   27.23    3.03
 -12   5   2   27.67    3.47
 -12  -5   2   29.18    3.40
 -12  -5  -2   22.67    2.90
  12  -5  -2   29.90    3.65
  12  -5   2   30.19    3.52
 -12   5   3  730.56   21.71
  12   5  -3  689.54   19.57
  12   5   3  675.73   19.34
 -12  -5   3  708.73   21.02
  12  -5  -3  658.28   22.00
  12  -5   3  644.38   20.33
 -12   5   4   32.24    3.45
 -12  -5  -4   26.41    2.90
  12  -5  -4   31.99    3.86
  12  -5  -5  313.76   12.42
 -12   5   5  316.19   10.92
  12  -5  -5  301.02    9.67
 -12   6   0  144.52    7.37
  12   6   0  156.47    7.90
 -12  -6   0  144.72    7.90
  12  -6   0  142.26    7.98
  12  -6   1    4.66    1.48
  12  -6  -1    6.40    1.62
 -12  -6   1    5.80    1.60
 -12  -6  -1    4.99    1.51
  12   6   1    8.37    1.84
  12   6  -1    8.22    1.90
 -12   6   1    5.14    1.53
  12  -6  -2    1.33    0.96
 -12   6   2    1.31    1.02
  12   6   2   -0.18    0.93
  12   6  -2   -0.18    1.02
  12   6   3   57.87    3.75
  12   6  -3   55.52    3.77
  12  -6  -3   46.24    4.41
  12  -6  -4    3.69    1.25
 -12   6   4    4.20    1.25
 -12   6   5    9.73    1.42
  12  -6  -5   10.05    1.33
  12   7   0   54.94    4.08
 -12   7   1  427.04   13.66
  12   7   1  435.17   13.84
  12   7  -1  434.35   13.84
 -12   7   2  185.62    7.81
  12   7   2  186.71    7.32
  12   7  -2  171.91    7.13
 -12   7   3  175.91    7.27
  12  -7  -3  163.28    7.30
  12   8   0    2.70    0.87
  12   8   1    0.10    0.73
  12   8  -1    0.21    0.76
 -13   0   0    1.00    0.62
  13   0   0    1.62    0.78
 -13   0   0    1.21    0.80
 -13   0   0    1.30    0.73
 -13   0   1    0.17    0.60
 -13   0  -1    0.86    0.68
  13   0   1    0.15    0.57
  13   0  -1    0.69    0.89
 -13   0  -1    0.69    0.75
 -13   0   1    0.30    0.67
 -13   0   1    0.87    0.81
 -13   0  -1    0.89    0.76
 -13   0   2    0.71    0.83
 -13   0  -2    0.92    0.82
  13   0   2   -0.28    0.35
 -13   0   2   -0.18    0.67
 -13   0  -2    1.55    1.08
 -13   0   3    1.27    0.87
  13   0  -3    1.00    0.70
 -13   0  -3    0.41    0.80
 -13   0  -3    0.21    0.70
  13   0  -3    0.34    0.73
  13   0  -3    0.16    0.67
  13   0  -4    0.21    0.58
 -13   0  -4    0.75    0.74
  13   0  -4    6.42    1.63
 -13   0   4    0.51    0.73
  13   0  -4    6.85    1.61
  13   0  -5    0.89    0.96
  13   0  -5    0.86    0.76
  13   0  -6   -0.19    0.72
  13   0  -7   -0.13    0.55
  13  -1   0   26.07    2.79
  13   1   0   25.62    2.62
 -13   1   0   28.14    2.87
 -13  -1   0   27.86    2.82
 -13  -1   0   27.73    2.87
 -13  -1   0   19.66    2.51
 -13   1   0   22.46    2.63
  13  -1  -1   81.46    5.14
 -13   1   1   78.29    4.96
 -13  -1   1   88.39    5.17
  13   1   1   91.23    4.89
  13   1  -1   86.61    5.20
 -13   1  -1   87.92    5.29
 -13  -1  -1   91.36    5.35
 -13  -1   1   95.26    5.27
 -13   1   1   90.09    5.52
 -13   1  -1   78.49    5.07
 -13  -1   1   94.36    5.35
 -13  -1  -1   77.41    4.50
 -13   1   1   85.34    5.00
 -13   1  -1   88.54    5.46
 -13  -1  -1   80.16    5.29
 -13   1  -1   73.39    5.07
  13  -1   1   81.85    5.02
 -13   1   2   22.36    2.64
 -13  -1   2   17.05    2.31
  13  -1  -2   20.09    2.56
  13   1   2   16.48    1.90
  13   1  -2   18.97    2.51
 -13   1  -2   26.37    2.91
 -13  -1  -2   18.25    2.44
 -13   1   2   18.87    2.54
 -13  -1   2   17.92    2.34
 -13   1  -2   22.65    2.59
 -13   1  -2   28.79    3.24
 -13   1  -2   21.36    2.75
 -13  -1  -2   17.80    2.59
 -13  -1  -2   16.50    1.77
  13  -1   2   22.69    2.55
 -13   1   3  113.18    6.42
 -13  -1   3  100.51    6.02
  13  -1  -3  102.46    6.04
 -13   1   3   96.95    5.99
 -13  -1   3  106.14    5.72
 -13   1  -3   97.59    6.24
 -13  -1  -3   94.57    5.92
 -13  -1  -3   91.37    6.07
  13  -1  -3  110.64    5.96
  13   1  -3  108.29    5.88
  13  -1  -3  109.53    5.81
  13   1  -3  102.94    5.65
  13  -1   3  103.57    5.43
  13  -1  -4    6.09    1.49
  13   1  -4    4.83    1.50
 -13   1   4    6.57    1.56
 -13  -1  -4    5.13    1.36
 -13  -1  -4    4.20    1.38
  13  -1  -4    7.80    1.75
  13   1  -4    7.07    1.77
  13  -1  -4    6.25    1.58
  13   1  -4    4.75    1.50
  13   1  -5   14.89    2.47
  13  -1  -5   12.09    2.20
  13  -1  -5   16.60    2.52
  13   1  -5   18.12    2.63
  13   1  -6    1.31    0.93
  13  -1  -6    3.31    1.21
  13   1  -7   16.49    1.95
  13  -1  -7   14.41    1.80
 -13   2   0  129.99    6.53
 -13  -2   0  109.73    5.95
  13   2   0  118.06    6.01
 -13   2   0  123.00    6.78
 -13   2   0  121.98    6.45
 -13  -2   0  105.00    5.96
 -13   2   1  220.25    9.00
 -13  -2   1  186.43    8.21
 -13   2  -1  236.38    9.23
 -13  -2  -1  195.52    8.30
  13   2   1  179.51    7.52
  13   2  -1  193.12    8.45
 -13   2  -1  205.33    8.81
 -13  -2  -1  175.99    7.70
 -13   2  -1  195.44    8.89
 -13   2   1  194.62    8.23
  13  -2   1  236.62    9.52
  13  -2  -2   18.51    2.48
 -13   2   2   19.12    2.53
  13  -2  -2   12.13    2.24
 -13   2  -2   15.52    2.33
 -13  -2   2   10.19    1.88
  13   2  -2   15.05    2.29
 -13   2   2   18.32    2.60
 -13   2  -2   15.36    2.15
 -13  -2  -2   11.37    1.64
  13  -2   2   19.50    2.54
  13  -2  -3  117.36    7.61
 -13   2   3  112.60    6.60
 -13  -2   3  144.40    7.20
  13  -2  -3  113.76    6.52
 -13   2   3  133.15    7.30
 -13  -2  -3  133.50    7.55
  13  -2  -3  133.36    6.57
  13   2  -3  135.70    6.63
  13  -2  -3  123.17    6.33
  13   2  -3  139.48    6.69
  13  -2   3  111.52    6.25
 -13   2   4   46.18    4.13
 -13  -2   4   34.02    3.60
  13  -2  -4   40.93    3.67
 -13   2   4   42.70    3.95
 -13  -2  -4   33.86    3.58
  13  -2  -4   47.23    4.06
  13   2  -4   38.38    3.77
  13  -2  -4   35.85    3.51
  13   2  -4   46.85    4.02
 -13  -2   5   57.42    4.55
 -13   2   5   69.72    4.72
 -13  -2   5   63.60    4.92
  13   2  -5   58.60    4.70
  13  -2  -5   73.90    5.19
  13   2  -5   67.33    4.96
  13  -2  -5   73.57    5.14
  13   2  -6   49.09    3.84
  13  -2  -6   47.52    3.73
  13   2  -7   69.58    3.70
  13  -2  -7   66.40    3.58
 -13   3   0   56.80    4.20
 -13  -3   0   75.09    4.50
  13   3   0   67.98    4.48
 -13   3   0   56.30    4.63
 -13   3   0   60.00    4.47
 -13  -3   0   66.16    4.72
  13  -3   0   52.04    4.48
 -13  -3   1   12.32    1.91
 -13  -3  -1   13.99    2.04
 -13   3   1    9.69    1.86
 -13   3  -1   10.15    1.80
  13   3  -1   11.90    2.02
 -13   3   1   14.77    2.43
  13  -3  -1   13.00    2.19
 -13   3  -1   14.01    2.24
 -13   3   1   13.54    2.05
 -13  -3   1   16.76    2.44
 -13  -3  -1   12.41    1.96
 -13   3  -1   14.51    2.40
  13  -3   1   18.10    2.61
  13  -3  -2    2.21    0.99
 -13   3   2    2.12    1.03
 -13  -3   2    2.58    1.00
  13  -3   2    1.43    0.88
  13  -3  -2    5.51    1.45
 -13   3  -2    1.68    0.86
  13  -3  -2    3.00    0.99
  13   3  -2    2.93    1.03
 -13  -3   2    4.62    1.45
 -13  -3  -2    3.50    1.05
  13  -3  -2    2.56    0.98
  13   3  -2    3.48    1.07
 -13   3   2    3.65    1.36
 -13   3   3  264.38   10.29
  13  -3  -3  244.09   10.21
 -13  -3   3  254.34    9.85
 -13   3   3  263.76   11.26
 -13  -3   3  255.79   10.90
  13  -3  -3  256.23    9.86
  13   3  -3  263.55   10.04
  13  -3  -3  280.85    9.98
  13   3  -3  271.49    9.94
  13  -3   3  220.96    9.77
  13  -3  -3  237.21   11.43
  13  -3  -4    2.05    1.41
 -13   3   4    2.19    1.13
 -13  -3   4    2.69    1.27
 -13   3   4    2.18    1.24
 -13  -3  -4    4.68    1.48
  13  -3  -4    1.63    0.98
  13   3  -4    3.20    1.17
 -13  -3   4    1.32    0.94
  13  -3  -4    2.44    1.10
  13   3  -4    3.09    1.15
 -13   3   5    1.60    0.96
  13   3  -5    0.51    0.73
  13  -3  -5    1.14    0.84
  13  -3  -6   25.46    2.66
  13   3  -6   27.59    2.47
  13  -3  -6   22.66    2.23
  13  -3  -7    2.80    0.76
 -13   4   0  167.22    7.30
 -13   4   0  162.97    8.39
 -13  -4   0  180.78    8.48
 -13   4   1  139.95    6.52
 -13   4   1  134.94    7.73
 -13   4  -1  129.45    7.07
 -13  -4  -1  145.35    7.45
  13  -4  -1  155.77    6.00
  13  -4   1  134.64    7.59
  13  -4  -1  124.95    7.36
  13  -4  -2  385.07   13.70
 -13  -4   2  400.71   14.34
 -13  -4  -2  410.26   13.56
  13  -4  -2  389.71   11.74
  13  -4  -2  375.94   14.24
  13  -4   2  347.49   13.64
  13  -4  -3  318.32   11.84
 -13   4   3  365.51   13.61
 -13  -4   3  347.71   13.00
  13  -4  -3  314.37   10.55
  13  -4   3  287.14   11.69
  13  -4  -3  330.70   13.66
 -13   4   4  254.18   10.79
 -13  -4  -4  247.54   10.14
  13  -4  -4  248.81    9.55
  13  -4  -4  269.69   12.17
 -13   4   5   99.46    5.56
  13  -4  -5   89.90    5.05
  13  -4  -6   60.04    3.40
 -13   5   0   61.89    4.96
 -13  -5   0   80.25    5.71
  13  -5   0   70.49    5.49
  13  -5   1    5.92    1.67
  13  -5  -1    5.90    1.62
 -13   5  -1    6.94    1.54
 -13   5   1    8.83    2.02
 -13  -5  -1    5.18    1.57
  13  -5  -2    0.45    0.84
  13  -5   2   -0.22    0.79
  13  -5  -2    0.97    0.72
 -13   5   2    0.24    1.03
 -13  -5   2    1.56    0.92
 -13  -5  -2    0.58    0.68
 -13   5   3   26.83    3.26
  13   5   3   23.63    2.62
  13   5  -3   21.53    2.58
  13  -5  -3   25.93    3.36
  13  -5  -4    0.71    0.72
 -13   5   4    0.39    0.76
 -13  -5  -4    0.31    0.73
 -13   5   5    0.96    0.76
 -13   6   0   17.38    2.42
  13   6   0   22.56    2.88
 -13   6   1    3.45    1.18
  13   6   1    4.80    1.37
  13   6  -1    5.37    1.51
 -13   6   2   24.45    3.05
  13   6   2   27.12    2.86
  13   6  -2   26.02    2.83
  13  -6  -2   27.25    3.06
  13   6   3   82.97    4.42
  13   6  -3   82.69    4.46
  13  -6  -3   90.27    5.68
  13  -6  -4   18.47    2.41
 -13   6   4   24.52    2.57
  13  -6  -5    0.07    0.35
  13   7   0   99.15    5.40
 -13   7   1    1.38    0.77
  13   7   1    0.87    0.70
  13   7  -1    1.16    0.70
 -13   7   2   21.19    2.34
  13   7   2   19.94    2.11
  13   7  -2   20.96    2.16
 -13   7   3  106.57    5.17
 -13  -7  -3  107.87    4.91
  13   8   0   56.23    3.25
 -13  -8  -2    0.29    0.42
  14   0   0 1102.49   28.76
 -14   0   0 1050.40   28.62
 -14   0   0 1141.76   29.27
 -14   0   0 1097.93   28.74
  14   0   1  812.67   22.21
  14   0  -1  814.20   22.74
 -14   0   1  795.98   22.48
 -14   0  -1  803.97   22.75
 -14   0   1  800.61   22.72
 -14   0  -1  762.31   22.66
 -14   0  -1  808.63   22.82
 -14   0   1  815.21   21.99
  14   0   2  408.45   12.92
 -14   0   2  384.55   13.57
  14   0  -2  357.18   13.39
 -14   0  -2  394.93   13.90
 -14   0   2  416.57   13.98
 -14   0  -2  398.43   14.19
 -14   0   3 1439.36   36.83
  14   0  -3 1376.26   36.73
 -14   0   3 1471.34   36.43
 -14   0  -3 1389.78   36.95
 -14   0  -3 1452.39   37.53
  14   0  -3 1440.09   36.06
  14   0  -3 1531.66   36.06
 -14   0   4  188.73    9.21
  14   0  -4  188.73    9.09
 -14   0   4  208.13    8.57
 -14   0  -4  181.07    8.57
  14   0  -4  198.40    9.12
  14   0  -4  191.95    8.78
  14   0  -5  534.90   17.79
  14   0  -5  594.01   18.13
  14   0  -6  392.86   13.25
  14   0  -7  256.00    8.50
  14  -1   0  257.24   10.55
  14   1   0  309.80   10.86
 -14   1   0  263.06   10.75
 -14  -1   0  296.72   11.00
 -14  -1   0  301.83   11.10
 -14   1   0  279.44   10.83
 -14  -1   0  270.77   10.79
  14  -1   1  189.17    8.44
  14  -1  -1  195.50    8.83
 -14   1   1  195.51    8.67
 -14  -1   1  201.50    8.66
  14   1   1  180.78    7.82
  14   1  -1  209.83    8.84
 -14   1  -1  192.27    8.76
 -14  -1  -1  197.81    8.73
 -14   1   1  199.21    9.03
 -14   1  -1  183.47    8.59
 -14  -1   1  191.41    8.60
 -14  -1  -1  190.74    7.73
 -14   1  -1  193.10    8.92
 -14   1  -1  188.49    8.83
 -14  -1  -1  202.35    9.17
 -14  -1   1  215.96    8.71
  14  -1   2   75.25    4.90
 -14   1   2   93.87    5.71
 -14  -1   2   91.87    5.60
  14   1  -2   88.43    5.71
 -14   1  -2   71.87    5.30
 -14  -1  -2   79.51    5.45
 -14   1   2   83.29    5.60
 -14  -1   2   91.98    5.49
 -14   1  -2   89.06    5.52
 -14  -1  -2   84.87    5.75
 -14   1  -2   77.21    5.56
 -14   1   3    0.63    0.78
 -14  -1   3    0.20    0.62
  14  -1  -3    1.24    0.77
 -14  -1  -3    3.18    1.26
 -14   1  -3    2.02    1.04
 -14  -1   3    3.29    1.10
 -14  -1  -3   -0.45    0.97
  14  -1  -3   -0.18    0.86
  14   1  -3    0.72    0.83
 -14   1   3    1.05    0.87
  14  -1  -3    0.85    0.90
  14   1  -3    0.69    0.74
 -14   1   4   48.71    4.38
 -14  -1   4   45.48    4.11
  14  -1  -4   37.04    3.69
  14   1  -4   45.30    4.23
 -14   1   4   42.02    3.82
 -14  -1  -4   44.70    3.82
 -14  -1  -4   41.29    4.01
  14  -1  -4   50.55    4.27
  14   1  -4   47.23    4.17
  14  -1  -4   43.78    3.93
  14   1  -4   50.36    4.18
  14   1  -5   56.29    4.54
  14  -1  -5   51.04    4.31
  14   1  -6   96.54    5.54
  14  -1  -6   91.83    5.38
  14  -1  -7    9.31    1.41
  14  -1  -7   13.04    1.60
  14   1  -7   11.67    1.52
 -14   2   0  257.56   10.25
 -14  -2   0  242.99    9.78
  14   2   0  245.48    9.71
 -14   2   0  251.26   10.55
 -14  -2   0  228.45    9.60
 -14   2   0  266.23   10.49
  14  -2   0  235.34   10.08
 -14   2   1 1711.70   42.89
 -14  -2   1 1783.86   42.74
 -14   2  -1 1715.16   42.99
 -14  -2  -1 1791.17   42.88
  14   2   1 1829.45   41.87
  14   2  -1 1793.95   43.31
 -14   2  -1 1721.45   43.28
 -14  -2  -1 1622.49   41.60
 -14   2   1 1993.52   43.39
 -14   2  -1 1660.89   43.35
  14  -2   1 1858.99   43.73
  14  -2  -2  221.22    9.83
 -14   2   2  214.23    9.56
 -14  -2   2  244.61    9.82
 -14  -2   2  227.13    9.02
 -14   2  -2  222.57    9.78
  14   2  -2  229.93   10.03
 -14   2   2  215.56    9.97
 -14   2  -2  214.66    9.26
 -14  -2  -2  236.25   10.50
  14  -2   2  221.69    9.55
 -14   2   3 1299.54   34.13
 -14  -2   3 1308.91   33.73
  14  -2  -3 1296.49   34.06
  14   2  -3 1320.61   34.89
 -14   2   3 1313.88   34.81
 -14  -2  -3 1291.29   34.89
  14  -2  -3 1388.16   33.63
  14   2  -3 1340.75   33.42
  14  -2  -3 1408.15   33.52
  14   2  -3 1320.58   33.27
  14  -2   3 1239.59   32.99
 -14   2   4  198.15    9.06
 -14  -2   4  194.76    8.93
  14  -2  -4  172.73    8.34
 -14   2   4  194.08    9.06
 -14  -2  -4  183.38    8.03
 -14  -2  -4  192.01    8.99
  14  -2  -4  195.10    8.93
  14   2  -4  200.57    9.04
  14  -2  -4  191.46    8.64
  14   2  -4  206.40    8.94
  14   2  -5  830.07   23.81
  14  -2  -5  817.54   23.60
  14   2  -6  137.15    6.37
  14  -2  -6  137.23    6.32
  14  -2  -7  501.40   13.40
 -14   3   0    0.19    0.80
 -14  -3   0    0.17    0.66
  14  -3   0    2.24    1.11
  14   3   0    1.23    0.72
 -14   3   0    0.19    0.59
 -14   3   0    0.89    0.87
 -14  -3   0    0.59    0.60
 -14   3   1 1366.32   33.32
 -14  -3   1 1240.78   32.18
 -14   3  -1 1342.24   33.25
 -14  -3  -1 1259.71   32.39
  14   3  -1 1280.52   33.52
 -14   3   1 1289.98   34.45
 -14   3  -1 1257.05   33.40
 -14   3  -1 1414.36   34.46
 -14   3   1 1299.97   32.61
 -14  -3   1 1221.32   33.35
 -14  -3  -1 1277.43   32.74
  14  -3   1 1293.50   34.19
  14  -3  -2  211.77    9.42
 -14   3   2  200.96    8.79
 -14  -3   2  192.43    8.36
 -14   3   2  206.24    9.73
 -14   3  -2  182.00    8.32
 -14  -3   2  200.53    9.34
 -14  -3  -2  187.72    8.08
  14  -3  -2  217.46    8.36
  14   3  -2  193.83    8.04
  14  -3  -2  203.83    8.05
  14   3  -2  190.56    7.92
  14  -3   2  200.09    9.22
  14  -3  -2  177.37    8.82
  14  -3  -3  851.77   25.52
 -14   3   3  885.88   23.94
  14  -3  -3  828.07   23.72
 -14  -3   3  816.81   22.93
 -14   3   3  901.19   25.25
 -14  -3   3  833.52   24.47
 -14  -3  -3  813.31   24.75
  14  -3  -3  807.09   22.77
  14   3  -3  863.06   23.21
  14  -3  -3  860.44   22.80
  14   3  -3  877.03   23.00
  14  -3   3  760.65   23.17
 -14   3   4  233.05    9.55
 -14   3   4  234.24   10.14
 -14  -3   4  220.71    9.97
 -14  -3  -4  219.37    9.66
  14  -3  -4  222.58    9.31
  14  -3  -4  229.51    9.20
  14   3  -4  236.29    9.44
 -14   3   5  521.48   16.04
  14   3  -5  536.03   15.88
  14  -3  -5  531.77   15.70
  14  -3  -6   24.36    2.34
  14   3  -6   17.76    1.81
  14  -3  -7  246.13    6.87
 -14   4   0   77.13    5.62
 -14  -4   0   74.55    5.28
 -14   4   1  976.45   26.89
 -14   4  -1  885.91   25.17
 -14  -4   1  850.70   25.46
 -14  -4  -1  872.05   25.08
  14  -4  -1  890.99   22.54
  14  -4   1  927.11   26.29
  14  -4  -1  989.00   26.53
  14  -4  -2  277.44   11.19
 -14  -4   2  309.46   12.04
 -14  -4  -2  283.21   10.69
  14  -4  -2  269.32    9.27
  14  -4   2  267.45   11.39
  14  -4  -2  265.86   11.13
  14  -4  -3  329.97   11.74
 -14   4   3  316.84   12.51
 -14  -4   3  309.40   12.25
 -14  -4  -3  296.36   12.23
  14  -4  -3  289.47    9.94
  14  -4   3  266.89   11.01
  14  -4  -3  307.60   12.64
 -14   4   4  307.67   11.69
 -14  -4  -4  300.60   11.07
  14  -4  -4  269.74    9.76
 -14   4   5  465.77   13.98
  14  -4  -5  424.86   12.79
  14  -4  -6   46.89    2.59
 -14   5   0  235.27   10.24
 -14  -5   0  238.62   10.39
  14  -5   0  221.39   10.46
  14  -5   1    3.05    1.24
  14  -5  -1    2.21    1.13
 -14   5   1    2.29    1.17
 -14   5  -1    2.46    1.09
 -14  -5  -1    2.52    1.11
 -14   5   2   18.13    2.76
 -14  -5   2   18.13    2.66
 -14   5   3   71.99    5.24
  14   5   3   66.80    4.29
  14   5  -3   63.89    4.20
  14  -5  -3   67.00    5.10
 -14   5   4   19.54    2.50
 -14  -5  -4   14.60    1.94
 -14   5   5    7.75    1.31
  14  -5  -6   65.73    2.82
 -14   6   0  327.54   11.84
  14   6   0  367.93   12.80
 -14   6   1   64.97    4.72
  14   6   1   66.47    4.70
  14   6  -1   69.32    4.77
 -14   6   2  315.74   11.64
  14   6   2  307.10   10.80
  14   6  -2  296.45   10.63
 -14  -6  -3   66.47    4.36
  14   6   3   60.28    3.48
 -14   6   4  241.85    8.67
  14   7   0   35.96    3.02
  14   7   1    4.65    1.15
  14   7  -1    5.48    1.20
 -14   7   2   29.63    2.54
  14   7   2   27.31    2.29
  14   7  -2   26.00    2.24
 -14  -7  -3   36.47    2.40
 -15   0   0   -0.41    0.99
  15   0   0   -0.20    0.42
 -15   0   0    0.21    0.68
 -15   0   0    0.19    0.59
 -15   0   1   -0.21    0.57
 -15   0  -1    0.21    0.69
  15   0   1    0.18    0.61
  15   0  -1    1.02    0.80
 -15   0  -1   -0.21    0.57
 -15   0   1   -0.21    0.73
 -15   0   1   -0.18    0.70
 -15   0  -1    1.26    0.94
 -15   0   2   -0.42    0.59
 -15   0  -2    0.22    0.61
  15   0   2   -0.17    0.55
  15   0  -2   -0.21    0.75
 -15   0  -2    0.69    0.86
 -15   0   2    0.41    0.72
 -15   0   3    1.73    1.08
  15   0  -3    0.89    0.73
 -15   0   3    0.59    0.81
 -15   0  -3    2.31    1.25
 -15   0  -3    0.95    1.02
  15   0  -3    0.93    0.69
  15   0  -3   -0.18    0.70
 -15   0   4    0.65    0.80
  15   0  -4    0.43    0.60
 -15   0  -4   -0.39    0.69
 -15   0   4    0.34    0.56
  15   0  -4    1.26    1.01
  15   0  -4    0.40    0.74
  15   0  -5    1.95    1.06
  15   0  -6    0.15    0.61
  15  -1   0   29.46    3.22
 -15   1   0   27.49    3.17
 -15  -1   0   23.19    2.89
  15   1   0   21.14    2.61
 -15  -1   0   22.63    2.85
 -15   1   0   26.92    3.23
 -15   1   0   26.46    3.07
 -15  -1   0   19.30    2.66
  15  -1   1   29.25    3.14
  15  -1  -1   33.64    3.50
 -15   1   1   33.74    3.47
  15   1   1   27.16    2.85
  15   1  -1   23.31    2.89
 -15   1  -1   28.70    3.23
 -15  -1  -1   28.46    3.18
 -15   1   1   25.52    3.20
 -15   1  -1   24.61    3.03
 -15  -1   1   26.38    3.08
 -15  -1  -1   21.62    2.44
 -15   1  -1   31.03    3.50
 -15   1  -1   27.62    3.32
 -15  -1  -1   24.10    3.10
 -15  -1   1   24.05    2.89
 -15   1   2    7.24    1.74
 -15  -1   2    7.25    1.69
 -15   1  -2    9.31    1.99
 -15  -1  -2    6.05    1.64
  15  -1   2    7.48    1.57
  15   1  -2    4.79    1.46
 -15   1   2    9.79    2.07
 -15   1  -2   11.50    2.24
 -15  -1   2    6.56    1.56
 -15  -1   2    6.69    1.45
 -15   1   2    7.41    1.52
 -15   1   3   78.02    5.57
 -15  -1   3   84.54    5.66
  15  -1  -3   85.47    5.76
 -15   1   3   77.58    5.51
 -15  -1   3   86.04    5.31
 -15   1  -3   83.91    5.92
 -15  -1  -3   77.07    5.61
 -15  -1  -3   87.27    6.06
  15  -1  -3   82.84    5.39
  15   1  -3   81.00    5.28
  15  -1  -3   88.77    5.39
  15   1  -3   82.96    5.21
 -15   1   4   10.80    2.06
 -15  -1   4    4.54    1.39
 -15   1   4    8.41    1.80
  15  -1  -4    8.54    1.77
  15   1  -4    7.84    1.79
 -15  -1  -4    6.96    1.66
 -15  -1  -4    8.24    1.91
  15  -1  -4    9.55    1.97
  15   1  -4    6.47    1.69
  15  -1  -4    9.59    1.92
  15   1  -4    8.07    1.80
  15   1  -5    3.83    1.30
  15  -1  -5    3.61    1.29
  15  -1  -6   12.46    1.86
  15   1  -6   10.01    1.70
  15  -1  -7   12.31    1.40
  15  -2   0  333.42   12.55
 -15   2   0  352.61   12.85
 -15  -2   0  332.48   12.25
  15   2   0  315.39   11.79
 -15   2   0  328.46   12.86
 -15   2   0  307.25   12.22
 -15  -2   0  306.36   11.80
 -15  -2   0  352.21   13.05
  15  -2  -1  346.35   13.12
 -15   2   1  331.51   12.71
 -15  -2   1  343.66   12.56
 -15   2  -1  320.69   12.60
 -15  -2  -1  355.15   12.71
  15   2   1  348.83   11.84
  15   2  -1  360.90   12.98
 -15   2  -1  340.26   12.85
 -15  -2   1  340.16   12.94
 -15   2   1  325.30   12.12
 -15   2  -1  354.87   13.34
 -15  -2  -1  327.99   11.75
 -15  -2   1  341.65   12.60
 -15  -2  -1  353.71   13.52
  15  -2   1  318.45   12.63
  15  -2  -2   37.38    3.83
 -15   2   2   36.80    3.74
 -15  -2   2   40.12    3.74
  15   2  -2   43.40    4.09
 -15   2   2   37.30    3.94
 -15   2  -2   35.45    3.50
 -15  -2   2   35.08    3.23
 -15  -2  -2   32.53    3.77
 -15   2   2   31.86    3.03
  15  -2   2   34.15    3.48
 -15   2   3  270.22   11.26
 -15  -2   3  291.72   11.36
  15  -2  -3  262.46   11.06
  15   2  -3  295.31   12.06
 -15   2   3  284.45   11.80
 -15  -2  -3  270.76   11.78
  15  -2  -3  285.06   10.85
  15   2  -3  289.48   10.99
  15  -2  -3  271.12   10.60
  15   2  -3  305.22   10.97
 -15   2   4   54.77    4.49
 -15  -2   4   56.34    4.52
  15  -2  -4   55.47    4.39
 -15   2   4   68.03    5.01
 -15  -2   4   55.94    4.80
 -15  -2  -4   52.37    3.95
 -15  -2  -4   63.24    4.86
  15  -2  -4   65.60    4.83
  15   2  -4   64.97    4.84
  15  -2  -4   61.04    4.50
  15   2  -4   58.71    4.48
 -15   2   5  217.34    8.60
  15   2  -5  239.60    9.48
  15  -2  -5  221.71    9.14
  15   2  -6  114.73    5.37
  15  -2  -6  114.77    5.31
  15  -2  -7   72.18    3.11
 -15   3   0   22.17    2.80
 -15  -3   0   21.03    2.59
 -15   3   0   18.89    2.86
 -15   3   0   23.28    2.89
 -15  -3   0   17.27    2.54
  15  -3   0   24.78    3.19
 -15   3   1   43.95    3.99
 -15  -3   1   46.37    3.86
 -15   3  -1   41.05    3.82
 -15  -3  -1   45.72    3.91
 -15   3   1   42.81    4.24
 -15   3  -1   41.20    3.99
 -15  -3   1   44.98    4.22
 -15  -3  -1   44.51    3.86
  15  -3   1   48.73    4.38
 -15  -3   2   15.16    2.27
 -15   3   2   11.38    2.05
  15  -3   2    9.24    1.96
  15  -3  -2    9.13    1.95
 -15   3   2   11.22    2.26
 -15   3  -2    9.74    1.86
 -15  -3   2   14.42    2.18
 -15  -3  -2   14.56    2.56
  15  -3  -2   10.85    1.84
  15   3  -2   10.02    1.79
  15  -3  -2   13.32    1.93
  15   3  -2   15.09    2.07
 -15   3   3   73.82    5.16
  15  -3  -3   74.58    5.20
 -15   3   3   69.44    5.38
 -15  -3   3   63.02    5.07
 -15  -3  -3   67.66    5.33
  15  -3  -3   68.88    4.71
  15   3  -3   70.07    4.82
  15  -3  -3   66.54    4.44
  15   3  -3   67.99    4.53
  15  -3   3   66.81    4.77
 -15   3   4    9.23    1.94
 -15  -3  -4   12.11    2.16
  15   3  -4   12.19    1.92
  15  -3  -4    9.29    1.70
 -15   3   5   12.02    1.82
  15  -3  -5   11.66    1.79
  15   3  -5   12.74    1.86
  15  -3  -5   11.87    1.79
  15  -3  -6   11.26    1.43
 -15   4   0  384.26   14.19
 -15  -4   0  364.27   13.62
  15  -4  -1   85.60    5.92
 -15   4   1   90.54    6.23
 -15   4  -1   86.73    5.65
 -15  -4   1   91.02    6.04
 -15  -4  -1   90.60    5.80
  15  -4  -1   82.27    4.35
  15  -4   1   78.46    5.83
  15  -4  -2  629.59   19.36
 -15  -4   2  614.67   19.42
  15  -4  -2  600.54   16.57
  15  -4   2  605.90   19.14
 -15   4   3    2.26    1.16
 -15  -4  -3    0.66    0.91
 -15   4   4  459.66   14.88
 -15  -4  -4  419.05   13.80
 -15   4   5   29.08    2.59
  15  -4  -5   21.11    1.84
  15  -5   0    9.09    1.99
 -15   5   0   12.32    2.19
 -15   5  -1   13.33    2.00
 -15   5   1   10.99    2.15
 -15   5   2    5.01    1.46
 -15   5   3   56.47    4.44
  15   5   3   52.21    3.60
  15   5  -3   57.45    3.74
 -15  -5  -3   51.18    4.22
 -15   5   4    5.47    1.35
 -15   6   0  171.27    7.37
  15   6   0  179.24    8.01
 -15   6   1   29.13    3.02
  15   6   1   31.27    3.08
  15   6  -1   28.85    2.91
 -15   6   2    1.18    0.79
  15   6   2    0.41    0.80
  15   6  -2    0.94    0.75
 -15  -6  -3    1.85    0.84
 -15   6   4    2.34    0.77
  15   7   0    1.65    0.80
  15   7   1    6.56    1.19
  15   7  -1    5.88    1.13
 -15  -7  -2   22.69    2.13
 -16   0   0   11.56    2.17
 -16   0   0    9.98    2.02
 -16   0   0   13.84    2.33
  16   0   1   71.31    5.07
 -16   0   1   74.58    5.35
  16   0  -1   68.62    5.18
 -16   0  -1   71.64    5.34
 -16   0   1   73.42    5.37
 -16   0  -1   75.14    5.38
 -16   0   1   69.91    4.90
 -16   0  -1   69.96    5.41
 -16   0   2  112.36    6.73
  16   0  -2  124.46    7.06
 -16   0  -2  108.96    6.78
 -16   0   2  109.94    6.63
 -16   0  -2   97.16    6.67
 -16   0   3 1417.49   36.76
  16   0  -3 1418.24   37.00
 -16   0   3 1388.77   36.06
 -16   0  -3 1405.39   37.18
  16   0  -3 1438.15   35.90
  16   0  -3 1459.93   35.83
 -16   0   4   41.02    3.99
  16   0  -4   42.89    4.07
 -16   0   4   46.64    3.72
 -16   0  -4   35.69    3.59
  16   0  -4   45.29    4.07
  16   0  -4   48.54    4.07
  16   0  -5   88.24    5.50
  16   0  -6   13.35    1.82
  16   0  -7   20.19    1.55
  16  -1   0  560.16   17.93
 -16   1   0  497.49   17.49
  16   1   0  572.02   17.56
 -16  -1   0  572.68   18.01
 -16  -1   0  521.50   17.02
 -16  -1   0  558.40   17.89
 -16   1   0  552.43   18.08
  16  -1   1  255.83   10.67
  16  -1  -1  260.64   11.12
 -16   1   1  276.09   11.25
 -16  -1   1  266.84   10.95
  16   1   1  268.11   10.30
  16   1  -1  246.98   10.72
 -16   1  -1  269.19   11.26
 -16  -1  -1  247.79   10.76
 -16   1   1  245.58   11.00
 -16   1  -1  275.96   11.27
 -16  -1   1  251.04   10.64
 -16  -1  -1  233.68    9.36
 -16   1  -1  261.31   11.30
 -16   1   1  245.09   10.41
 -16  -1   1  277.51   10.62
 -16  -1  -1  254.75   11.12
  16  -1   2  336.77   12.20
 -16   1   2  330.20   12.88
 -16  -1   2  337.66   12.85
  16   1  -2  342.46   13.01
 -16   1  -2  307.04   12.75
 -16   1   2  347.33   13.22
 -16  -1   2  325.21   12.28
 -16   1   2  333.76   11.86
 -16  -1   2  328.99   11.50
 -16   1   3  295.41   11.90
 -16  -1   3  298.43   11.85
  16  -1  -3  278.06   11.52
 -16   1   3  288.19   11.68
 -16  -1   3  304.14   11.12
 -16   1  -3  277.99   11.86
 -16  -1  -3  278.16   11.73
 -16  -1  -3  294.81   12.27
  16  -1  -3  285.67   11.00
  16   1  -3  282.41   11.04
  16  -1  -3  302.71   11.25
  16   1  -3  298.97   11.19
 -16   1   4  246.82   10.59
 -16  -1   4  253.17   10.54
 -16   1   4  253.26   10.07
 -16  -1  -4  236.52    9.75
  16  -1  -4  253.85   10.50
  16   1  -4  259.93   10.59
  16  -1  -4  253.24   10.25
  16   1  -4  261.53   10.38
  16   1  -5  156.77    7.42
  16  -1  -5  163.84    7.60
  16   1  -6  197.51    7.50
  16  -1  -6  199.89    7.54
  16  -1  -7   89.93    3.38
 -16   2   0   10.78    2.07
 -16  -2   0    9.29    1.88
  16  -2   0   10.59    2.09
  16   2   0    8.66    1.75
 -16   2   0    6.08    1.65
 -16   2   0   14.04    2.33
 -16  -2   0    7.41    1.90
 -16  -2   0    7.16    1.67
  16  -2   1  133.07    7.32
  16  -2  -1  143.42    7.82
 -16   2   1  133.81    7.49
 -16  -2   1  133.41    7.26
 -16   2  -1  114.65    7.03
 -16  -2  -1  133.88    7.29
  16   2  -1  142.23    7.54
 -16   2  -1  136.98    7.56
 -16  -2   1  136.35    7.53
 -16   2  -1  137.37    7.76
 -16   2   1  148.27    7.38
 -16  -2   1  165.61    7.84
 -16  -2  -1  144.91    8.11
 -16  -2  -1  128.56    6.70
  16  -2   2   53.03    4.35
  16  -2  -2   60.73    4.95
 -16   2   2   69.32    5.18
 -16  -2   2   73.84    5.18
  16   2  -2   74.55    5.45
 -16   2   2   61.97    5.17
 -16  -2   2   56.32    4.92
 -16   2  -2   52.65    4.36
 -16   2   2   66.95    4.41
 -16  -2   2   60.94    4.31
  16  -2  -2   74.37    4.95
  16   2  -2   73.51    4.92
  16  -2  -2   62.40    4.46
  16   2  -2   64.64    4.39
 -16   2   3  255.11   10.80
 -16  -2   3  267.41   10.73
  16  -2  -3  255.84   10.80
 -16   2   3  269.38   11.41
 -16  -2   3  253.79   11.30
 -16  -2  -3  240.86   10.62
 -16  -2  -3  272.48   11.56
  16  -2  -3  275.11   10.59
  16   2  -3  257.41   10.39
  16  -2  -3  299.53   10.70
  16   2  -3  272.15   10.31
 -16   2   4   34.20    3.44
 -16  -2  -4   34.38    3.07
 -16  -2  -4   39.41    3.77
  16  -2  -4   34.81    3.36
  16   2  -4   34.17    3.35
 -16   2   5   92.56    4.79
  16   2  -5   91.85    5.20
  16  -2  -5   85.85    5.06
  16  -2  -6    0.96    0.65
  16   2  -6    0.79    0.53
  16  -2  -6    0.39    0.52
  16  -3   0  443.58   15.45
 -16   3   0  392.60   14.30
 -16  -3   0  426.45   14.25
 -16   3   0  438.59   15.58
 -16  -3   0  414.57   14.61
 -16   3   1   22.00    2.89
 -16  -3   1   25.41    2.93
 -16   3  -1   21.44    2.87
 -16  -3  -1   21.63    2.73
 -16   3   1   22.91    3.22
 -16   3  -1   27.03    3.23
 -16  -3   1   23.74    3.07
 -16  -3   1   21.33    2.89
 -16  -3  -1   26.52    3.46
 -16  -3  -1   22.71    2.76
  16  -3   1   27.59    3.28
  16  -3  -2  588.23   18.52
 -16   3   2  539.47   17.33
 -16  -3   2  564.25   17.10
 -16   3   2  577.38   18.92
 -16   3  -2  515.20   16.67
 -16  -3   2  542.30   16.64
  16  -3  -2  579.90   16.64
  16   3  -2  560.18   16.56
  16  -3  -2  586.46   16.55
  16   3  -2  549.38   16.25
  16  -3   2  509.21   17.23
 -16   3   3   64.90    5.14
 -16  -3   3   48.91    4.39
 -16  -3  -3   58.88    4.84
  16  -3  -3   52.46    3.93
  16   3  -3   60.94    4.20
 -16   3   4  391.75   13.49
 -16  -3  -4  394.62   13.27
  16   3  -4  388.91   12.50
  16  -3  -4  368.96   12.26
 -16   3   5    6.00    1.25
  16  -3  -5    3.77    0.96
  16   3  -5    5.65    1.17
  16  -3  -6  130.69    4.53
 -16   4   0   97.03    6.22
  16  -4   0  103.70    6.49
  16  -4  -1  317.59   12.10
 -16   4   1  299.52   12.18
 -16   4  -1  279.02   11.03
 -16  -4   1  273.69   11.36
 -16  -4  -1  272.82   10.99
  16  -4  -1  281.87    9.29
  16  -4   1  276.64   11.57
 -16  -4   2   56.63    4.10
 -16  -4  -2   48.22    4.57
 -16   4   3   28.36    3.25
 -16  -4  -3   29.00    3.23
 -16   4   4   56.76    4.20
 -16  -4  -4   53.33    3.78
 -16   4   5  121.94    5.20
 -16   5   0  200.23    8.83
 -16   5   1   90.96    5.90
 -16   5   2  241.00   10.18
 -16  -5   2  235.72    8.80
 -16  -5  -2  236.16   10.15
 -16   5   3   65.96    4.64
 -16  -5  -3   70.32    4.57
  16   5   3   65.02    3.76
 -16   5   4  186.42    7.43
  16   6   0  210.17    8.50
 -16   6   1   27.11    2.68
  16   6   1   24.32    2.58
  16   6  -1   30.99    2.86
 -16   6   2   10.16    1.67
 -16  -6   2   10.49    1.34
 -16  -6  -2   11.20    1.79
  16   6   2   10.61    1.56
  16   6  -2   12.08    1.62
 -16   6   3    7.58    1.36
 -16  -6  -3    6.48    1.17
 -16  -7   0   64.66    3.58
  16   7   0   62.00    3.43
 -16  -7   1   69.86    3.36
 -16  -7  -1   74.76    3.88
 -16  -7  -2   26.53    1.98
 -17   0   0   -0.23    0.71
  17   0   0    0.22    0.54
 -17   0   0    0.23    0.70
 -17   0   0    0.22    0.82
 -17   0   1   -0.46    0.70
 -17   0  -1    0.24    0.66
  17   0   1   -0.20    0.55
  17   0  -1   -0.68    0.63
 -17   0   1   -0.23    0.69
 -17   0   1   -0.19    0.80
 -17   0  -1    0.24    0.83
 -17   0   2   -0.46    1.45
  17   0  -2   -0.23    0.70
 -17   0   2   -0.22    0.82
 -17   0  -2    2.98    1.42
 -17   0   3    0.22    1.40
  17   0  -3    0.22    0.68
 -17   0   3    0.78    0.88
 -17   0  -3    1.16    1.12
  17   0  -3    0.75    0.70
  17   0  -3   -0.18    1.17
 -17   0   4    0.30    0.70
  17   0  -4    2.39    1.04
  17   0  -5    0.32    0.67
  17   0  -6   -0.21    0.83
  17  -1   0   73.00    5.37
 -17   1   0   56.49    4.87
 -17  -1   0   58.47    4.87
  17   1   0   68.38    5.07
 -17  -1   0   61.48    4.71
 -17   1   0   72.98    5.46
 -17  -1   0   62.26    4.98
  17  -1   1   35.46    3.72
  17  -1  -1   38.05    3.92
 -17   1   1   39.64    3.99
 -17  -1   1   51.24    4.46
  17   1   1   46.11    3.90
  17   1  -1   42.32    4.06
 -17   1  -1   34.37    3.82
 -17  -1  -1   46.20    4.27
 -17   1   1   39.88    4.09
 -17   1  -1   42.40    4.33
 -17   1  -1   31.68    3.61
 -17   1   1   41.28    3.89
 -17  -1   1   47.29    4.05
 -17  -1  -1   47.47    4.46
 -17   1   2    5.50    1.69
 -17  -1   2    1.79    1.21
  17  -1   2    4.50    1.25
  17   1  -2    2.09    1.04
 -17   1   2    5.07    1.54
 -17   1   2    3.01    1.10
 -17  -1  -2    0.97    1.13
 -17  -1   2    0.81    0.80
 -17  -1   2    2.08    0.98
 -17   1   3    0.65    1.18
 -17  -1   3    6.65    1.81
  17  -1  -3    1.75    0.98
 -17   1   3    1.68    1.08
 -17   1  -3    2.09    1.12
 -17  -1  -3    7.16    1.80
 -17  -1  -3    5.48    1.67
  17  -1  -3    3.56    1.28
  17   1  -3    2.99    1.14
  17  -1  -3    2.69    1.22
  17   1  -3    3.58    1.22
 -17   1   4    1.85    0.98
 -17  -1  -4    0.81    0.70
  17  -1  -4    1.79    0.97
  17   1  -4    0.90    0.86
  17   1  -5   32.70    3.00
  17  -1  -5   24.47    2.65
  17   1  -6   22.54    2.05
  17  -1  -6   23.97    2.11
  17  -2   0  355.29   13.32
 -17   2   0  329.03   12.87
 -17  -2   0  324.37   12.53
  17   2   0  317.30   12.17
 -17   2   0  338.02   13.21
 -17   2   0  342.31   12.91
 -17  -2   0  295.10   11.84
 -17  -2   0  314.05   12.66
  17  -2   1   60.95    4.95
  17  -2  -1   73.53    5.49
 -17   2   1   62.10    5.02
 -17  -2   1   62.59    4.91
 -17   2  -1   58.59    4.92
 -17  -2  -1   56.35    4.70
  17   2  -1   68.58    5.21
 -17   2  -1   65.88    5.10
 -17  -2   1   54.57    4.67
 -17   2  -1   56.66    4.89
 -17   2   1   69.65    4.87
 -17  -2   1   63.90    4.81
 -17  -2  -1   62.63    5.22
  17  -2   2   19.70    2.64
  17  -2  -2   19.25    2.79
 -17   2   2   23.33    3.05
 -17  -2   2   22.90    2.97
  17   2  -2   26.59    3.27
 -17   2   2   21.68    3.04
 -17  -2   2   22.88    3.07
 -17   2   2   20.46    2.43
 -17  -2   2   18.82    2.35
  17  -2  -2   21.41    2.70
  17   2  -2   21.06    2.71
  17  -2  -2   24.54    2.73
  17   2  -2   22.26    2.60
 -17   2   3   86.00    5.78
 -17  -2   3   79.96    5.78
 -17  -2  -3   76.25    5.35
 -17  -2  -3   80.77    5.73
  17  -2  -3   88.16    5.33
  17   2  -3   79.91    5.06
 -17   2   4   48.27    3.90
 -17  -2  -4   48.54    4.06
  17  -2  -4   53.20    4.03
  17   2  -4   51.63    3.94
  17   2  -5   53.04    3.63
  17  -2  -5   47.53    3.45
  17  -2  -6  107.40    4.19
  17  -3   0   54.35    4.68
 -17   3   0   52.51    4.53
 -17  -3   0   56.24    4.37
 -17   3   0   67.51    5.19
 -17  -3   0   60.08    4.96
 -17  -3   0   55.96    4.52
  17  -3   1   27.68    3.21
 -17   3   1   24.41    2.94
 -17   3   1   27.64    3.42
 -17   3  -1   27.18    3.24
 -17  -3   1   33.75    3.58
 -17  -3   1   35.84    3.58
 -17  -3  -1   38.33    4.03
  17  -3  -2    7.89    1.84
 -17   3   2    9.43    2.10
 -17  -3   2   10.85    1.82
 -17  -3   2    9.17    1.93
  17  -3  -2   11.39    1.86
  17   3  -2    8.50    1.64
 -17   3   3   18.93    2.73
 -17  -3  -3   12.87    2.11
 -17  -3  -3   14.55    2.39
  17  -3  -3   21.82    2.41
  17   3  -3   14.93    2.01
 -17   3   4    7.68    1.59
 -17  -3  -4    5.78    1.40
  17   3  -4    8.17    1.45
  17  -3  -4    7.93    1.43
 -17   3   5   11.83    1.46
  17  -3  -5   11.04    1.25
 -17   4   0  199.93    9.24
 -17  -4   0  195.22    9.30
 -17   4   1   18.26    2.74
 -17   4  -1   14.99    2.23
 -17  -4   1   18.07    2.54
 -17  -4  -1   13.85    2.46
 -17  -4   2   59.31    3.96
 -17   4   3    5.17    1.51
 -17  -4  -3    8.01    1.67
 -17   4   4   47.97    3.57
 -17  -4  -4   41.85    3.11
 -17   5   0    7.29    1.55
 -17  -5   0   10.44    1.97
 -17   5   1   19.81    2.57
 -17  -5   1   27.90    2.82
 -17  -5  -1   27.82    3.12
 -17   5   2    1.41    0.88
 -17  -5   2    1.00    0.57
 -17  -5  -2    1.24    0.96
  17   5   2    0.87    0.84
  17   5  -2    0.70    0.72
 -17   5   3    3.62    1.11
 -17  -5  -3    6.25    1.35
 -17   5   4    0.52    0.54
 -17  -6   0    0.56    0.69
  17   6   0    0.93    0.75
 -17   6   1   24.22    2.30
  17   6   1   26.51    2.43
  17   6  -1   25.61    2.38
 -17  -6   1   24.18    2.26
 -17  -6  -1   24.87    2.58
 -17   6   2  136.75    5.85
 -17  -6  -2  149.31    6.13
  17   6   2  137.43    5.42
  17   6  -2  134.91    5.29
 -17  -6  -3    0.85    0.50
 -17  -7   0   21.25    1.69
 -17  -7  -1   29.74    2.01
  18   0   0  757.35   22.24
 -18   0   0  711.52   22.37
 -18   0   0  779.66   22.84
 -18   0   0  711.50   22.40
 -18   0   0  743.52   22.27
  18   0   1  122.85    6.90
 -18   0   1  137.62    7.76
  18   0  -1  139.51    7.66
 -18   0  -1  130.61    7.62
 -18   0   1  141.84    7.77
 -18   0  -1  130.73    7.78
 -18   0  -1  132.87    7.70
 -18   0   2 1416.92   37.72
  18   0  -2 1470.12   38.03
 -18   0   2 1450.91   37.54
 -18   0  -2 1312.86   37.83
 -18   0   2 1536.07   36.97
  18   0  -2 1580.70   37.43
  18   0  -2 1496.99   36.41
 -18   0  -3    2.20    1.22
 -18   0   3    4.23    1.29
  18   0  -3    1.93    0.92
  18   0  -4 1256.47   31.73
  18   0  -5   85.40    4.77
  18  -1   0   14.86    2.44
  18   1   0   16.95    2.59
 -18   1   0   16.04    2.62
 -18  -1   0   14.23    2.49
 -18   1   0   18.39    2.73
 -18  -1   0   18.73    2.73
 -18  -1   0   10.83    1.99
  18  -1   1  415.51   14.54
  18  -1  -1  436.96   15.31
 -18   1   1  398.58   14.80
 -18  -1   1  404.24   14.73
 -18   1  -1  387.10   14.75
 -18  -1  -1  400.19   14.83
  18   1  -1  431.05   15.00
 -18   1   1  433.49   15.34
 -18  -1   1  381.13   14.34
 -18   1  -1  431.51   15.11
 -18   1  -1  381.81   14.87
 -18   1   1  417.82   14.45
 -18  -1   1  377.22   13.78
 -18  -1  -1  403.60   15.01
 -18   1   2   66.90    5.27
 -18  -1   2   64.49    5.08
  18   1  -2   66.79    5.25
 -18   1   2   79.94    5.61
 -18   1   2   70.03    4.68
 -18  -1  -2   75.89    5.74
  18  -1  -2   73.82    5.09
  18   1  -2   73.31    5.01
  18  -1  -2   66.36    4.56
  18   1  -2   67.95    4.62
 -18   1   3  889.45   24.78
 -18   1  -3  856.06   25.13
 -18  -1  -3  887.80   25.17
 -18  -1  -3  905.52   25.71
  18  -1  -3  878.95   24.04
  18   1  -3  894.90   24.14
 -18   1   4   66.36    4.26
  18  -1  -4   68.96    4.56
  18   1  -4   64.22    4.42
  18   1  -5  229.85    8.43
  18  -1  -5  228.36    8.45
  18  -1  -6    3.20    0.65
  18  -2   0  300.62   12.17
 -18   2   0  297.22   11.96
 -18  -2   0  284.17   11.47
  18   2   0  285.86   11.31
 -18   2   0  303.25   12.21
 -18   2   0  317.17   12.07
 -18  -2   0  255.30   10.72
 -18  -2   0  277.91   11.63
  18  -2   1  189.77    9.12
  18  -2  -1  211.67    9.73
 -18   2   1  197.40    9.43
 -18  -2   1  192.79    9.07
 -18   2  -1  196.89    9.46
 -18  -2  -1  210.18    9.42
  18   2  -1  201.33    9.31
 -18   2  -1  197.67    9.30
 -18   2  -1  196.99    9.52
 -18   2   1  201.44    8.77
 -18  -2   1  192.97    9.12
 -18  -2   1  184.77    8.64
 -18  -2  -1  209.14    9.83
  18  -2  -2  246.30   10.52
  18   2  -2  248.55   10.64
 -18   2   2  253.87   10.78
 -18   2   2  223.02    8.63
 -18  -2   2  218.72   10.08
 -18  -2   2  216.38    8.69
  18  -2  -2  257.80    9.53
  18   2  -2  230.20    9.11
 -18   2   3  183.69    8.49
 -18  -2  -3  155.09    7.74
 -18  -2  -3  186.53    8.84
  18  -2  -3  177.90    7.77
  18   2  -3  168.20    7.53
 -18   2   4  183.46    7.73
  18   2  -4  183.92    7.65
  18  -2  -4  192.15    7.78
  18   2  -5  119.24    5.14
  18  -2  -5  124.20    5.23
 -18   3   0   16.96    2.60
 -18  -3   0   11.97    2.18
 -18   3   1  403.39   14.68
 -18   3  -1  411.25   14.16
 -18  -3   1  426.87   14.04
 -18  -3  -1  402.51   14.61
  18  -3  -1  409.87   12.71
  18   3  -1  379.39   12.41
 -18   3   2   27.10    3.22
 -18  -3   2   30.10    2.75
  18  -3  -2   30.49    2.81
  18   3  -2   28.99    2.77
 -18   3   3  185.28    8.36
 -18  -3  -3  155.68    7.19
 -18  -3  -3  185.02    8.35
  18  -3  -3  159.69    6.87
  18   3  -3  179.46    7.16
 -18   3   4   13.89    1.92
  18   3  -4   16.02    1.78
 -18   4   0  358.09   12.76
 -18  -4   0  354.88   12.92
 -18   4   1  308.31   11.92
 -18   4  -1  298.95   10.97
 -18  -4   1  320.14   11.37
 -18  -4   2   74.37    4.13
 -18   4   3  665.92   18.26
 -18  -4  -3  674.39   18.13
 -18   4   4   42.94    3.07
 -18   5   0  216.81    8.41
 -18  -5   0  238.38    9.13
 -18   5   1  234.95    9.02
 -18  -5   1  219.58    8.42
 -18   5   2    3.97    1.11
  18   5   2    4.10    1.09
  18   5  -2    5.11    1.17
 -18  -5  -3   19.78    1.99
 -18  -6   0  454.99   12.81
  18   6   0  445.44   12.75
 -18  -6   1  273.41    8.51
 -18  -6  -1  318.24    9.63
  18   6   1  306.92    9.17
  18   6  -1  279.75    8.90
 -18  -6  -2  498.30   13.35
 -19   0   0   -0.23    0.65
  19   0   0    0.21    0.69
 -19   0   0   -0.23    0.75
 -19   0   1    0.46    0.75
 -19   0  -1    0.70    0.76
  19   0  -1    0.45    0.68
 -19   0  -1   -0.48    0.79
 -19   0   1    0.21    0.68
 -19   0   1   -0.22    0.91
 -19   0  -2    2.10    1.16
 -19   0   2    0.17    0.64
 -19   0   2    1.00    0.90
  19   0  -2    1.15    0.84
 -19   0  -3    0.60    0.74
 -19   0   3   -0.16    0.58
  19   0  -3   -0.16    0.78
  19   0  -4    0.90    0.74
  19   0  -5    0.23    0.56
 -19   1   0    6.26    1.63
 -19  -1   0    1.58    0.97
  19  -1   0    5.00    1.50
  19   1   0    2.83    1.07
 -19   1   0    4.00    1.35
 -19  -1   0    3.01    1.17
 -19   1   1   -0.23    0.63
 -19  -1   1    0.44    0.61
 -19   1  -1   -0.23    0.64
 -19  -1  -1    1.35    0.88
  19  -1  -1    0.22    0.68
  19   1  -1    3.05    1.18
 -19   1  -1    0.70    0.96
 -19   1   1    1.18    0.92
 -19   1   1    0.68    0.89
 -19  -1   1    1.11    0.86
 -19  -1  -1    1.61    1.14
 -19   1   2   16.27    2.14
 -19   1   2   12.40    2.20
 -19  -1  -2   13.76    2.43
  19  -1  -2   13.56    2.13
  19   1  -2   13.58    2.06
 -19   1   3   56.18    4.23
 -19  -1  -3   55.85    4.31
 -19  -1   3   48.01    3.36
  19  -1  -3   50.99    3.85
  19   1  -3   53.71    3.93
 -19   1   4   11.72    1.65
  19  -1  -4   11.98    1.81
  19   1  -4   11.32    1.78
  19   1  -5    0.52    0.58
  19  -1  -5    0.63    0.57
 -19   2   0    6.00    1.60
 -19   2   0    4.86    1.53
 -19  -2   0    6.64    1.63
 -19   2  -1   15.86    2.42
 -19   2  -1   15.17    2.48
 -19   2   1   18.71    2.42
 -19  -2   1   15.98    2.31
 -19  -2  -1   14.94    2.49
 -19   2   2    9.59    1.95
 -19  -2  -2    9.15    1.94
 -19  -2   2   10.44    1.60
  19  -2  -2    7.67    1.61
  19   2  -2    9.64    1.73
 -19   2   3  238.26    9.52
 -19  -2  -3  219.35    9.01
 -19  -2  -3  234.16    9.71
  19  -2  -3  228.47    8.69
  19   2  -3  221.34    8.58
 -19   2   4   21.95    2.23
  19   2  -4   24.68    2.33
  19  -2  -4   21.04    2.19
 -19   3   0   11.88    2.10
 -19  -3   0    8.56    1.82
 -19   3   1  172.52    8.31
 -19   3  -1  161.51    7.60
 -19  -3   1  157.53    7.35
 -19  -3  -1  179.59    8.42
  19  -3  -1  163.17    6.76
  19   3  -1  159.31    6.63
 -19   3   2   17.60    2.50
 -19  -3  -2   16.58    2.36
 -19  -3   2   16.59    1.89
  19  -3  -2   14.37    1.87
  19   3  -2   18.05    2.06
 -19   3   3    3.08    1.07
 -19  -3  -3    2.00    1.01
  19  -3  -3    2.58    0.86
  19   3  -3    0.45    0.72
 -19   3   4   10.02    1.47
 -19   4   0    8.74    1.68
 -19  -4   0   11.30    1.90
 -19   4   1  131.67    6.64
 -19  -4   1  126.32    6.02
 -19  -4  -1  127.28    6.60
 -19  -4  -2    8.34    1.54
 -19   4   3  174.53    7.10
 -19  -4  -3  171.55    7.01
 -19  -5   0   18.81    2.14
 -19   5   1  121.22    5.54
  19   5   1  118.09    5.50
  19   5  -1  120.59    5.49
 -19  -5   1  114.28    5.01
 -19  -5  -1  120.30    5.73
  19   5   2    8.28    1.24
  19   5  -2    6.41    1.13
 -19  -5  -3  101.28    4.18
 -19  -6   0    6.51    0.99
 -19  -6  -1  105.12    4.29
 -19  -6  -2    0.41    0.36
 -20   0   0  387.27   14.09
 -20   0  -1   50.67    4.52
 -20   0   1   55.63    4.36
 -20   0  -2   27.78    3.21
 -20   0   2   22.23    2.48
  20   0  -2   22.31    2.54
 -20   0  -3   60.25    4.32
  20   0  -3   63.60    4.13
  20   0  -4   55.81    3.64
 -20   1   0   57.28    4.64
 -20  -1   0   71.01    5.30
 -20  -1   0   66.81    4.88
 -20   1   1   80.22    5.47
 -20   1  -1   76.42    5.46
 -20   1   1   82.48    5.17
 -20  -1  -1   87.31    5.79
 -20   1   2   33.57    3.36
 -20   1   2   28.29    2.60
 -20  -1  -2   38.52    3.70
 -20  -1   2   30.43    2.97
  20  -1  -2   35.82    3.14
  20   1  -2   34.97    3.08
 -20   1   3   96.87    5.32
 -20  -1  -3  106.16    5.65
 -20  -1   3   92.06    4.41
  20  -1  -3  100.22    5.28
  20   1  -3  104.99    5.37
  20   1  -4   26.05    2.39
  20  -1  -4   24.60    2.32
 -20   2   0   66.21    4.88
 -20  -2   0   70.99    4.94
 -20  -2   1   23.70    2.60
 -20  -2  -1   17.91    2.62
  20  -2  -1   25.76    2.53
  20   2  -1   23.24    2.41
 -20   2   2  142.85    7.04
 -20  -2  -2  120.41    6.56
  20  -2  -2  123.73    5.87
  20   2  -2  124.37    5.87
 -20   2   3   80.57    4.72
 -20  -2  -3   80.41    4.51
 -20  -2   3   77.69    4.02
  20  -2  -3   70.22    4.17
  20   2  -3   73.96    4.20
 -20   2   4   85.79    4.11
  20   2  -4   98.68    4.44
  20  -2  -4   98.43    4.46
 -20   3   0  108.80    5.97
 -20  -3   0  112.18    5.99
  20   3   0   99.00    4.73
 -20   3   1   50.20    4.05
 -20  -3   1   54.02    3.71
 -20  -3  -1   54.24    4.19
  20  -3  -1   42.98    3.07
  20   3  -1   48.78    3.20
 -20   3   2  147.06    6.89
 -20  -3  -2  142.23    6.60
  20  -3  -2  130.27    5.53
  20   3  -2  136.88    5.62
 -20   3   3   17.68    2.07
 -20   4   0  385.29   12.17
 -20  -4   0  401.39   12.47
 -20   4   1   90.53    4.94
 -20  -4   1   89.77    4.43
 -20  -4  -1   85.85    4.94
 -20  -4  -2    8.26    1.33
 -20   4   3   69.33    3.74
  20   5   0   61.62    3.53
 -20  -5   0   58.63    3.30
 -20  -5  -1  155.95    5.70
 -20  -5   1  147.55    5.12
 -20  -5  -1  161.71    6.11
  20   5   1  156.13    5.84
  20   5  -1  155.26    5.78
 -21   0   0    0.38    0.67
 -21   0  -1    0.59    0.80
 -21   0   1    0.84    0.78
  21   0  -1   -0.14    0.69
 -21   0  -2    0.89    0.88
 -21   0   2    0.12    0.49
  21   0  -2   -0.41    0.61
  21   0  -3   -0.13    0.72
  21   0  -4    0.10    0.48
 -21   1   0   22.87    2.67
 -21  -1   0   29.05    3.14
 -21   1  -1   37.29    3.51
 -21   1   1   33.82    3.03
 -21  -1   1   33.45    3.22
  21  -1  -1   35.89    3.06
  21   1  -1   38.47    3.08
 -21  -1  -2    7.11    1.56
 -21  -1   2    7.98    1.44
  21  -1  -2    9.56    1.57
  21   1  -2   10.12    1.65
 -21  -1  -3   39.07    3.01
  21  -1  -3   49.15    3.33
  21   1  -3   43.50    3.11
  21   1  -4   11.65    1.47
  21  -1  -4   13.61    1.59
 -21  -2   0   16.39    2.34
 -21  -2   0   21.85    2.53
 -21  -2  -1   59.08    4.30
  21  -2  -1   61.62    3.79
  21   2  -1   62.93    3.76
 -21   2   2   19.89    2.33
 -21  -2  -2   14.42    2.06
 -21  -2   2   16.33    1.98
  21  -2  -2   16.32    1.87
  21   2  -2   15.80    1.84
 -21   2   3   75.74    4.08
  21   2  -3   72.42    3.81
  21  -2  -3   70.16    3.76
 -21  -3   0    9.51    1.60
  21   3   0    5.90    1.05
 -21   3   1   41.32    3.29
 -21  -3  -1   35.43    3.13
 -21  -3  -1   43.27    3.42
  21   3  -1   39.69    2.59
 -21   3   2   66.21    4.04
 -21  -3  -2   61.06    3.74
 -21   3   3   88.97    4.09
 -21  -3   3   65.52    2.87
 -21  -4   0   11.58    1.53
 -21  -4  -1    6.46    1.19
 -21   4   1    5.39    1.07
 -21  -4  -1    7.81    1.34
 -21  -5   0   32.75    2.10
 -21  -5   0   30.20    1.85
 -21  -5  -1    8.95    1.07
 -22   0   0  214.64    8.61
 -22   0  -1   65.07    4.33
 -22   0   1   56.06    3.78
  22   0  -1   57.45    3.62
 -22   0   2   57.20    3.13
  22   0  -2   60.76    3.63
  22   0  -3  178.47    6.53
 -22   1   0  136.66    6.33
 -22  -1   0  136.69    6.62
 -22  -1  -1    7.16    1.51
 -22  -1   1    7.55    1.44
  22  -1  -1    8.58    1.42
  22   1  -1    7.49    1.31
 -22  -1  -2  254.70    9.15
 -22  -1   2  247.84    8.21
  22  -1  -2  245.75    8.49
  22   1  -2  275.67    8.73
  22   1  -3  115.20    4.84
  22  -1  -3  116.42    4.86
 -22  -2   0   83.59    4.83
  22  -2   0   81.11    4.05
  22   2   0   82.33    4.03
 -22  -2   1   54.14    3.58
  22  -2  -1   47.79    3.02
  22   2  -1   49.21    3.05
 -22  -2  -2  101.71    4.85
 -22  -2   2  100.80    4.44
  22  -2  -2   95.19    4.32
  22   2  -2   95.60    4.31
 -22  -3   0   10.86    1.58
 -22  -3  -1   69.96    3.90
 -22  -3   1   63.89    3.68
 -22  -3  -2    3.46    0.81
 -22  -3   2    4.17    0.84
 -22  -4  -1   70.80    3.28
 -22  -4   1   80.25    3.55
 -23   0   0    0.12    0.49
  23   0   0    0.67    0.51
 -23   0   1    0.29    0.46
  23   0  -1   -0.10    0.40
  23   0  -2    0.09    0.39
 -23  -1   0   12.29    1.66
  23  -1   0   13.22    1.50
  23   1   0   12.51    1.48
 -23  -1  -1   10.40    1.53
 -23  -1   1   10.73    1.47
  23  -1  -1    9.46    1.31
  23   1  -1   10.89    1.39
 -23  -1   2   19.45    1.42
 -23  -2   0   49.90    3.19
 -23  -2   1   17.25    1.72
 -23  -2  -2   12.23    1.31
 -23  -3   0   17.32    1.68
 -23  -3  -1    1.72    0.55
 -23  -3   1    1.29    0.50
 -24  -1   0   22.37    1.81
 -24  -2   0  110.95    4.14
   0   0   0    0.00    0.00


TITL 1_mds104_G215NDS_acetic_acid acid acidacid_auto in Pbam
REM Pbam (#55, found as Pmcb in -cba setting)
CELL 1.54184  19.554421   7.892754   7.328211  90.0000  90.0000  90.0000
ZERR    1.00   0.000352   0.000164   0.000143   0.0000   0.0000   0.0000
LATT  1
SYMM -x,-y, z
SYMM -x+1/2, y+1/2,-z
SYMM  x+1/2,-y+1/2,-z
SFAC C H N O S
UNIT 30.00 30.00 12.00 12.00 4.00
REM  CrysAlisPro recorded range (K): Min=100.0; max=100.0; aver:100.0
TEMP -173
SIZE 0.25 0.34 0.38
TREF
HKLF 4
END
_computing_structure_solution     'SHELXT 2014/5 (Sheldrick, 2014)'
;
_shelx_hkl_checksum                44356
_olex2_exptl_crystal_mounting_method 
 'mounted onto a nylon loop using paratone oil.'
_olex2_submission_original_sample_id  1_mds104_G215NDS_acetic_acid acid acidacid
_olex2_submission_special_instructions  'No special instructions were received'
_oxdiff_exptl_absorpt_empirical_details
;
Empirical correction (ABSPACK) includes:
- Absorption correction using spherical harmonics
- Frame scaling
;
_oxdiff_exptl_absorpt_empirical_full_max  1.292
_oxdiff_exptl_absorpt_empirical_full_min  0.767

data_2_mds022_G215NDS_THF
_audit_creation_date               2023-02-09
_audit_creation_method
;
Olex2 1.5
(compiled 2022.04.07 svn.rca3783a0 for OlexSys, GUI svn.r6498)
;
_shelx_SHELXL_version_number       '2018/3'
loop_
  _audit_author_name
  _audit_author_email
  _audit_author_address
 'Chaudhry, M.T.' mohammad.chaudhry1@merck.com
;
Merck Research Labs
Analytical Research and Development
126 E. Lincoln Avenue
Rahway
07065-0900
United States
;
 'Newman, J.' justin.newman@merck.com
;
Merck Research Labs
Analytical Research and Development
126 E. Lincoln Avenue
Rahway
07065-0900
United States
;

_audit_contact_author_address      ?
_audit_contact_author_email        ?
_audit_contact_author_name         ''
_audit_contact_author_phone        ?
_publ_contact_author_id_orcid      ?
_publ_section_references
;
Dolomanov, O.V., Bourhis, L.J., Gildea, R.J, Howard, J.A.K. & Puschmann, H.
 (2009), J. Appl. Cryst. 42, 339-341.

Sheldrick, G.M. (2008). Acta Cryst. A64, 112-122.

Sheldrick, G.M. (2015). Acta Cryst. A71, 3-8.
;
_chemical_name_common              ?
_chemical_name_systematic          2_mds022_G215NDS_THF
_chemical_formula_moiety           'C10 H6 O6 S2, C4 H8 O, 2(C H6 N3)'
_chemical_formula_sum              'C16 H26 N6 O7 S2'
_chemical_formula_weight           478.55
_chemical_melting_point            ?
_chemical_oxdiff_formula           'S2 O8 C20 H20 N6'
_chemical_oxdiff_usercomment      
 '50786363-0008 THF into MeOH - Valine guest nap host'
loop_
  _atom_type_symbol
  _atom_type_description
  _atom_type_scat_dispersion_real
  _atom_type_scat_dispersion_imag
  _atom_type_scat_source
 'C' 'C' 0.0181 0.0091 'International Tables Vol C Tables 4.2.6.8 and 6.1.1.4'
 'H' 'H' 0.0000 0.0000 'International Tables Vol C Tables 4.2.6.8 and 6.1.1.4'
 'N' 'N' 0.0311 0.0180 'International Tables Vol C Tables 4.2.6.8 and 6.1.1.4'
 'O' 'O' 0.0492 0.0322 'International Tables Vol C Tables 4.2.6.8 and 6.1.1.4'
 'S' 'S' 0.3331 0.5567 'International Tables Vol C Tables 4.2.6.8 and 6.1.1.4'

_shelx_space_group_comment
;
The symmetry employed for this shelxl refinement is uniquely defined
by the following loop, which should always be used as a source of
symmetry information in preference to the above space-group names.
They are only intended as comments.
;
_space_group_crystal_system        'triclinic'
_space_group_IT_number             2
_space_group_name_H-M_alt          'P -1'
_space_group_name_Hall             '-P 1'
loop_
  _space_group_symop_operation_xyz
 'x, y, z'
 '-x, -y, -z'

_cell_length_a                     7.5182(3)
_cell_length_b                     11.5511(4)
_cell_length_c                     13.0958(4)
_cell_angle_alpha                  101.241(3)
_cell_angle_beta                   98.238(3)
_cell_angle_gamma                  99.034(3)
_cell_volume                       1083.74(6)
_cell_formula_units_Z              2
_cell_measurement_reflns_used      9714
_cell_measurement_temperature      100.00(10)
_cell_measurement_theta_max        76.1720
_cell_measurement_theta_min        3.5050
_shelx_estimated_absorpt_T_max     0.933
_shelx_estimated_absorpt_T_min     0.492
_exptl_absorpt_coefficient_mu      2.687
_exptl_absorpt_correction_T_max    1.000
_exptl_absorpt_correction_T_min    0.691
_exptl_absorpt_correction_type     gaussian
_exptl_absorpt_process_details
;
CrysAlisPro 1.171.42.54a (Rigaku Oxford Diffraction, 2022)
Numerical absorption correction based on gaussian integration over
a multifaceted crystal model
Empirical absorption correction using spherical harmonics,
implemented in SCALE3 ABSPACK scaling algorithm.
;
_exptl_absorpt_special_details     ?
_exptl_crystal_colour              'clear colourless'
_exptl_crystal_colour_lustre       clear
_exptl_crystal_colour_modifier     ?
_exptl_crystal_colour_primary      colourless
_exptl_crystal_density_diffrn      1.466
_exptl_crystal_density_meas        ?
_exptl_crystal_density_method      ?
_exptl_crystal_description         block
_exptl_crystal_F_000               504
loop_
  _exptl_crystal_face_index_h
  _exptl_crystal_face_index_k
  _exptl_crystal_face_index_l
  _exptl_crystal_face_perp_dist
 2 0 -1 0.0527
 -2 0 1 0.2473
 0 -1 -2 0.0157
 0 1 2 0.0242
 0 1 1 0.0246
 0 -1 -1 0.0170
 1 -1 0 0.0461
 -1 1 0 0.2249
 1 2 -2 0.0341
 0 0 1 0.0224
 0 0 -1 0.0150
 0 1 -1 0.0124
 0 -1 1 0.0133

_exptl_crystal_preparation         ?
_exptl_crystal_recrystallization_method 
 'Grown via vapour diffusion of THF into a solution of 2_mds022_G215NDS_THF in methanol.'
_exptl_crystal_size_max            0.308
_exptl_crystal_size_mid            0.041
_exptl_crystal_size_min            0.026
loop_
  _exptl_oxdiff_crystal_face_indexfrac_h
  _exptl_oxdiff_crystal_face_indexfrac_k
  _exptl_oxdiff_crystal_face_indexfrac_l
  _exptl_oxdiff_crystal_face_x
  _exptl_oxdiff_crystal_face_y
  _exptl_oxdiff_crystal_face_z
 1.9996 0.0025 -1.0005 0.0419 0.3753 0.1781
 -1.9996 -0.0025 1.0005 -0.0419 -0.3753 -0.1781
 -0.0002 -0.9991 -2.0012 0.0175 -0.1242 0.2792
 0.0002 0.9991 2.0012 -0.0175 0.1242 -0.2792
 -0.0000 0.9995 1.0012 0.0422 0.0855 -0.1802
 0.0000 -0.9995 -1.0012 -0.0422 -0.0855 0.1802
 1.0003 -0.9989 -0.0014 -0.1109 0.1601 0.1208
 -1.0003 0.9989 0.0014 0.1109 -0.1601 -0.1208
 0.9987 2.0018 -1.9979 0.3144 0.2233 0.0750
 0.0003 -0.0004 1.0000 -0.0597 0.0387 -0.0990
 -0.0003 0.0004 -1.0000 0.0597 -0.0387 0.0990
 -0.0006 1.0004 -0.9988 0.1617 0.0082 0.0178
 0.0006 -1.0004 0.9988 -0.1617 -0.0082 -0.0178

_exptl_transmission_factor_max     ?
_exptl_transmission_factor_min     ?
_diffrn_reflns_av_R_equivalents    0.0437
_diffrn_reflns_av_unetI/netI       0.0318
_diffrn_reflns_Laue_measured_fraction_full  0.995
_diffrn_reflns_Laue_measured_fraction_max  0.943
_diffrn_reflns_limit_h_max         9
_diffrn_reflns_limit_h_min         -9
_diffrn_reflns_limit_k_max         14
_diffrn_reflns_limit_k_min         -14
_diffrn_reflns_limit_l_max         13
_diffrn_reflns_limit_l_min         -16
_diffrn_reflns_number              19392
_diffrn_reflns_point_group_measured_fraction_full  0.995
_diffrn_reflns_point_group_measured_fraction_max  0.943
_diffrn_reflns_theta_full          67.684
_diffrn_reflns_theta_max           76.406
_diffrn_reflns_theta_min           3.498
_diffrn_ambient_environment        N~2~
_diffrn_ambient_temperature        100.00(10)
_diffrn_detector                   'Hybrid Pixel Array Detector'
_diffrn_detector_area_resol_mean   10.0000
_diffrn_detector_type              HyPix
_diffrn_measured_fraction_theta_full  0.995
_diffrn_measured_fraction_theta_max  0.943
_diffrn_measurement_details
;
List of Runs (angles in degrees, time in seconds):

  # Type    Start    End  Width  t~exp~   \w     \q     \k     \f   Frames
--------------------------------------------------------------------------
  1  \w   -122.00 -40.00   0.50    0.60    --  -50.08 -47.00  71.00  164
  2  \w    -55.00  22.00   0.50    0.60    --  -50.08  47.00-139.00  154
  3  \w     41.00 122.00   0.50    0.60    --   50.08  47.00-139.00  162
  4  \w    -21.00  53.00   0.50    0.60    --   50.08 -47.00  71.00  148
  5  \w   -161.00 -80.00   0.50    2.39    --  -90.00 -47.00  71.00  162
  6  \w    -55.00 -18.00   0.50    2.39    --  -90.00  47.00-139.00   74
  7  \w    -33.00  23.00   0.50    0.60    --  -50.08  19.00-120.00  112
  8  \w    -33.00  23.00   0.50    0.60    --  -50.08  19.00   0.00  112
  9  \w     34.00  96.00   0.50    0.60    --   50.08-125.00 -90.00  124
 10  \w    -22.00  31.00   0.50    0.60    --   50.08 -19.00 -60.00  106
 11  \w    -66.00 -18.00   0.50    2.39    --  -90.00  57.00  30.00   96
 12  \w    -46.00 -18.00   0.50    2.39    --  -90.00  38.00 -90.00   56
 13  \w    -46.00 -18.00   0.50    2.39    --  -90.00  38.00 150.00   56
 14  \w    -46.00 -18.00   0.50    2.39    --  -90.00  38.00 -30.00   56
 15  \w    -46.00 -18.00   0.50    2.39    --  -90.00  38.00-180.00   56
 16  \w   -161.00 -98.00   0.50    2.39    --  -90.00-125.00  90.00  126
 17  \w    -85.00 -20.00   0.50    2.39    --  -90.00 125.00  60.00  130
 18  \w    -46.00 -18.00   0.50    2.39    --  -90.00  38.00   0.00   56
 19  \w   -161.00-115.00   0.50    2.39    --  -90.00 -77.00-180.00   92
 20  \w   -161.00-115.00   0.50    2.39    --  -90.00 -77.00  30.00   92
 21  \w    -46.00 -18.00   0.50    2.39    --  -90.00  38.00 -60.00   56
 22  \w   -100.00 -18.00   0.50    2.39    --  -90.00  77.00  30.00  164
 23  \w    -66.00 -18.00   0.50    2.39    --  -90.00  57.00-150.00   96
 24  \w     34.00 112.00   0.50    2.39    --  105.02-125.00 120.00  156
 25  \w     33.00  98.00   0.50    2.39    --  105.02 -77.00  60.00  130
 26  \w     33.00 106.00   0.50    2.39    --  105.02 -99.00 -60.00  146
 27  \w     33.00 106.00   0.50    2.39    --  105.02 -99.00 -30.00  146
 28  \w     98.00 176.00   0.50    2.39    --  105.02 125.00  60.00  156
 29  \w     33.00 106.00   0.50    2.39    --  105.02 -99.00-120.00  146
 30  \w     33.00 106.00   0.50    2.39    --  105.02 -99.00-150.00  146
 31  \w     33.00  98.00   0.50    2.39    --  105.02 -77.00  30.00  130
 32  \w     33.00  64.00   0.50    2.39    --  105.02 -57.00-150.00   62
 33  \w     34.00 112.00   0.50    2.39    --  105.02-125.00-180.00  156
 34  \w    111.00 176.00   0.50    2.39    --  105.02  57.00 150.00  130
 35  \w     33.00  64.00   0.50    2.39    --  105.02 -57.00-120.00   62
 36  \w     95.00 176.00   0.50    2.39    --  105.02  47.00-139.00  162
 37  \w   -121.00 -42.00   0.50    0.60    --  -50.08 -38.00-180.00  158
 38  \w   -121.00 -42.00   0.50    0.60    --  -50.08 -38.00 120.00  158
 39  \w     43.00 122.00   0.50    0.60    --   50.08  38.00  30.00  158
 40  \w     42.00 121.00   0.50    0.60    --   50.08  40.00  83.27  158
 41  \w     42.00 122.00   0.50    0.60    --   50.08  41.00 -54.92  160
;
_diffrn_measurement_device         'four-circle diffractometer'
_diffrn_measurement_device_type    'XtaLAB Synergy, Dualflex, HyPix'
_diffrn_measurement_method         '\w scans'
_diffrn_orient_matrix_type        
 'CrysAlisPro convention (1999,Acta A55,543-557)'
_diffrn_orient_matrix_UB_11        -0.0090459000
_diffrn_orient_matrix_UB_12        0.1020268000
_diffrn_orient_matrix_UB_13        -0.0596769000
_diffrn_orient_matrix_UB_21        0.2069622000
_diffrn_orient_matrix_UB_22        0.0468735000
_diffrn_orient_matrix_UB_23        0.0386458000
_diffrn_orient_matrix_UB_31        0.0395993000
_diffrn_orient_matrix_UB_32        -0.0811155000
_diffrn_orient_matrix_UB_33        -0.0990426000
_diffrn_radiation_monochromator    mirror
_diffrn_radiation_probe            x-ray
_diffrn_radiation_type             'Cu K\a'
_diffrn_radiation_wavelength       1.54184
_diffrn_source                     'micro-focus sealed X-ray tube'
_diffrn_source_type                'PhotonJet (Cu) X-ray Source'
_reflns_Friedel_coverage           0.000
_reflns_Friedel_fraction_full      .
_reflns_Friedel_fraction_max       .
_reflns_number_gt                  3762
_reflns_number_total               4292
_reflns_special_details
;
 Reflections were merged by SHELXL according to the crystal
 class for the calculation of statistics and refinement.
 
 _reflns_Friedel_fraction is defined as the number of unique
 Friedel pairs measured divided by the number that would be
 possible theoretically, ignoring centric projections and
 systematic absences.
;
_reflns_threshold_expression       'I > 2\s(I)'
_computing_cell_refinement         'CrysAlisPro 1.171.42.54a (Rigaku OD, 2022)'
_computing_data_collection         'CrysAlisPro 1.171.42.54a (Rigaku OD, 2022)'
_computing_data_reduction          'CrysAlisPro 1.171.42.54a (Rigaku OD, 2022)'
_computing_molecular_graphics      'Olex2 1.5 (Dolomanov et al., 2009)'
_computing_publication_material    'Olex2 1.5 (Dolomanov et al., 2009)'
_computing_structure_refinement    'XL  (Sheldrick, 2008)'
_computing_structure_solution      'SHELXT  (Sheldrick, 2015)'
_refine_diff_density_max           1.017
_refine_diff_density_min           -0.594
_refine_diff_density_rms           0.087
_refine_ls_extinction_coef         .
_refine_ls_extinction_method       none
_refine_ls_goodness_of_fit_ref     1.062
_refine_ls_hydrogen_treatment      constr
_refine_ls_matrix_type             full
_refine_ls_number_parameters       280
_refine_ls_number_reflns           4292
_refine_ls_number_restraints       0
_refine_ls_R_factor_all            0.0634
_refine_ls_R_factor_gt             0.0581
_refine_ls_restrained_S_all        1.062
_refine_ls_shift/su_max            0.000
_refine_ls_shift/su_mean           0.000
_refine_ls_structure_factor_coef   Fsqd
_refine_ls_weighting_details      
 'w=1/[\s^2^(Fo^2^)+(0.0774P)^2^+2.3660P] where P=(Fo^2^+2Fc^2^)/3'
_refine_ls_weighting_scheme        calc
_refine_ls_wR_factor_gt            0.1630
_refine_ls_wR_factor_ref           0.1669
_refine_special_details            ?
_olex2_refinement_description
;
1.a Secondary CH2 refined with riding coordinates:
 C15(H15A,H15B), C14(H14A,H14B), C13(H13A,H13B), C16(H16A,H16B)
1.b Aromatic/amide H refined with riding coordinates:
 C2(H2), C4(H4), C3(H3), C9(H9), C7(H7), C8(H8)
1.c X=CH2 refined with riding coordinates:
 N4(H4A,H4B), N5(H5A,H5B), N3(H3A,H3B), N6(H6A,H6B), N2(H2A,H2B), N1(H1A,H1B)
;
_atom_sites_solution_hydrogens     geom
_atom_sites_solution_primary       dual
_atom_sites_solution_secondary     ?
loop_
  _atom_site_label
  _atom_site_type_symbol
  _atom_site_fract_x
  _atom_site_fract_y
  _atom_site_fract_z
  _atom_site_U_iso_or_equiv
  _atom_site_adp_type
  _atom_site_occupancy
  _atom_site_site_symmetry_order
  _atom_site_calc_flag
  _atom_site_refinement_flags_posn
  _atom_site_refinement_flags_adp
  _atom_site_refinement_flags_occupancy
  _atom_site_disorder_assembly
  _atom_site_disorder_group
 S1 S 0.43067(9) 0.41546(6) 0.24626(5) 0.0203(2) Uani 1 1 d . . . . .
 S2 S 0.23684(9) -0.19011(6) 0.23714(5) 0.0206(2) Uani 1 1 d . . . . .
 O1 O 0.4810(3) 0.51340(18) 0.33992(16) 0.0246(5) Uani 1 1 d . . . . .
 O5 O 0.1880(3) -0.28751(18) 0.14188(16) 0.0245(5) Uani 1 1 d . . . . .
 O2 O 0.5761(3) 0.40836(18) 0.18378(16) 0.0227(4) Uani 1 1 d . . . . .
 O6 O 0.0876(3) -0.18225(18) 0.29606(16) 0.0242(5) Uani 1 1 d . . . . .
 O3 O 0.2566(3) 0.41754(19) 0.18199(16) 0.0244(5) Uani 1 1 d . . . . .
 O4 O 0.4088(3) -0.19385(19) 0.30177(16) 0.0248(5) Uani 1 1 d . . . . .
 O7 O 1.1144(4) 0.7813(3) 0.6007(2) 0.0471(7) Uani 1 1 d . . . . .
 N4 N 0.7039(4) -0.2828(2) 0.2048(2) 0.0251(5) Uani 1 1 d . . . . .
 H4A H 0.817559 -0.267381 0.239104 0.030 Uiso 1 1 calc R U . . .
 H4B H 0.615780 -0.263058 0.238268 0.030 Uiso 1 1 calc R U . . .
 N5 N 0.4933(3) -0.3604(2) 0.05100(19) 0.0232(5) Uani 1 1 d . . . . .
 H5A H 0.404444 -0.341459 0.084181 0.028 Uiso 1 1 calc R U . . .
 H5B H 0.468521 -0.395606 -0.016691 0.028 Uiso 1 1 calc R U . . .
 N3 N 1.1752(4) 0.6083(2) 0.4223(2) 0.0290(6) Uani 1 1 d . . . . .
 H3A H 1.263199 0.583864 0.391128 0.035 Uiso 1 1 calc R U . . .
 H3B H 1.201954 0.655285 0.486110 0.035 Uiso 1 1 calc R U . . .
 N6 N 0.7988(3) -0.3658(2) 0.0523(2) 0.0256(5) Uani 1 1 d . . . . .
 H6A H 0.912593 -0.350463 0.086343 0.031 Uiso 1 1 calc R U . . .
 H6B H 0.772775 -0.400991 -0.015381 0.031 Uiso 1 1 calc R U . . .
 N2 N 0.9601(4) 0.5043(2) 0.2777(2) 0.0310(6) Uani 1 1 d . . . . .
 H2A H 0.844799 0.480123 0.246462 0.037 Uiso 1 1 calc R U . . .
 H2B H 1.047500 0.481452 0.245153 0.037 Uiso 1 1 calc R U . . .
 N1 N 0.8698(4) 0.6086(3) 0.4220(2) 0.0332(6) Uani 1 1 d . . . . .
 H1A H 0.754466 0.584542 0.390756 0.040 Uiso 1 1 calc R U . . .
 H1B H 0.897730 0.655611 0.485805 0.040 Uiso 1 1 calc R U . . .
 C12 C 0.6656(4) -0.3356(3) 0.1034(2) 0.0213(6) Uani 1 1 d . . . . .
 C1 C 0.3994(4) 0.2806(3) 0.2937(2) 0.0204(6) Uani 1 1 d . . . . .
 C5 C 0.3257(4) 0.0601(2) 0.2639(2) 0.0192(6) Uani 1 1 d . . . . .
 C2 C 0.4276(4) 0.2894(3) 0.4009(2) 0.0215(6) Uani 1 1 d . . . . .
 H2 H 0.460679 0.366408 0.447658 0.026 Uiso 1 1 calc R U . . .
 C6 C 0.2731(4) -0.0545(3) 0.1908(2) 0.0214(6) Uani 1 1 d . . . . .
 C11 C 1.0015(4) 0.5742(3) 0.3728(2) 0.0243(6) Uani 1 1 d . . . . .
 C4 C 0.3572(4) 0.0739(3) 0.3755(2) 0.0226(6) Uani 1 1 d . . . . .
 H4 H 0.342937 0.004484 0.404522 0.027 Uiso 1 1 calc R U . . .
 C10 C 0.3487(4) 0.1656(3) 0.2211(2) 0.0214(6) Uani 1 1 d . . . . .
 C3 C 0.4078(4) 0.1855(3) 0.4421(2) 0.0248(6) Uani 1 1 d . . . . .
 H3 H 0.429612 0.192551 0.516492 0.030 Uiso 1 1 calc R U . . .
 C9 C 0.3193(5) 0.1522(3) 0.1100(2) 0.0297(7) Uani 1 1 d . . . . .
 H9 H 0.334913 0.221709 0.081132 0.036 Uiso 1 1 calc R U . . .
 C7 C 0.2457(5) -0.0633(3) 0.0840(2) 0.0284(7) Uani 1 1 d . . . . .
 H7 H 0.210909 -0.140116 0.036976 0.034 Uiso 1 1 calc R U . . .
 C8 C 0.2688(5) 0.0410(3) 0.0433(3) 0.0359(8) Uani 1 1 d . . . . .
 H8 H 0.249200 0.034241 -0.031066 0.043 Uiso 1 1 calc R U . . .
 C15 C 1.1894(5) 0.9548(3) 0.7425(3) 0.0363(8) Uani 1 1 d . . . . .
 H15A H 1.097988 0.991970 0.777994 0.044 Uiso 1 1 calc R U . . .
 H15B H 1.311488 0.982613 0.788271 0.044 Uiso 1 1 calc R U . . .
 C14 C 1.1911(6) 0.9828(4) 0.6351(3) 0.0497(10) Uani 1 1 d . . . . .
 H14A H 1.133831 1.053487 0.629995 0.060 Uiso 1 1 calc R U . . .
 H14B H 1.318520 1.001016 0.623024 0.060 Uiso 1 1 calc R U . . .
 C13 C 1.0885(6) 0.8777(4) 0.5573(3) 0.0483(10) Uani 1 1 d . . . . .
 H13A H 0.956983 0.881867 0.543631 0.058 Uiso 1 1 calc R U . . .
 H13B H 1.135002 0.871538 0.489755 0.058 Uiso 1 1 calc R U . . .
 C16 C 1.1348(6) 0.8133(4) 0.7148(4) 0.0521(11) Uani 1 1 d . . . . .
 H16A H 1.231814 0.777071 0.748695 0.063 Uiso 1 1 calc R U . . .
 H16B H 1.018553 0.786412 0.737989 0.063 Uiso 1 1 calc R U . . .

loop_
  _atom_site_aniso_label
  _atom_site_aniso_U_11
  _atom_site_aniso_U_22
  _atom_site_aniso_U_33
  _atom_site_aniso_U_23
  _atom_site_aniso_U_13
  _atom_site_aniso_U_12
 S1 0.0212(4) 0.0195(3) 0.0187(4) 0.0000(3) 0.0036(3) 0.0044(3)
 S2 0.0215(4) 0.0199(3) 0.0195(4) 0.0014(3) 0.0045(3) 0.0043(3)
 O1 0.0261(11) 0.0212(10) 0.0227(10) -0.0019(8) 0.0030(8) 0.0032(8)
 O5 0.0262(11) 0.0208(10) 0.0243(11) 0.0003(8) 0.0042(8) 0.0042(8)
 O2 0.0237(10) 0.0237(10) 0.0200(10) 0.0010(8) 0.0068(8) 0.0045(8)
 O6 0.0245(11) 0.0251(10) 0.0232(10) 0.0032(8) 0.0085(8) 0.0043(8)
 O3 0.0233(10) 0.0262(10) 0.0227(10) 0.0017(8) 0.0020(8) 0.0083(8)
 O4 0.0225(10) 0.0268(11) 0.0245(11) 0.0033(8) 0.0028(8) 0.0071(8)
 O7 0.0512(16) 0.0499(16) 0.0298(13) -0.0112(12) 0.0092(12) 0.0023(13)
 N4 0.0236(13) 0.0269(13) 0.0213(12) -0.0018(10) 0.0025(10) 0.0048(10)
 N5 0.0223(12) 0.0271(13) 0.0173(12) -0.0022(10) 0.0036(9) 0.0047(10)
 N3 0.0220(13) 0.0377(15) 0.0234(13) -0.0015(11) 0.0030(10) 0.0055(11)
 N6 0.0226(13) 0.0310(13) 0.0196(12) -0.0024(10) 0.0018(10) 0.0061(10)
 N2 0.0200(13) 0.0353(15) 0.0307(14) -0.0080(12) 0.0027(11) 0.0055(11)
 N1 0.0241(14) 0.0440(16) 0.0248(13) -0.0077(12) 0.0056(11) 0.0045(12)
 C12 0.0258(15) 0.0196(13) 0.0180(13) 0.0028(11) 0.0040(11) 0.0050(11)
 C1 0.0200(13) 0.0195(13) 0.0205(14) 0.0004(11) 0.0050(11) 0.0044(10)
 C5 0.0185(13) 0.0204(13) 0.0173(13) -0.0006(11) 0.0042(10) 0.0046(10)
 C2 0.0201(14) 0.0242(14) 0.0176(13) -0.0015(11) 0.0032(10) 0.0041(11)
 C6 0.0221(14) 0.0195(13) 0.0217(14) 0.0017(11) 0.0043(11) 0.0050(11)
 C11 0.0260(15) 0.0252(15) 0.0225(14) 0.0055(12) 0.0062(12) 0.0052(12)
 C4 0.0239(14) 0.0238(14) 0.0188(14) 0.0020(11) 0.0035(11) 0.0047(11)
 C10 0.0220(14) 0.0217(14) 0.0187(14) -0.0005(11) 0.0043(11) 0.0043(11)
 C3 0.0266(15) 0.0309(15) 0.0152(13) 0.0009(12) 0.0046(11) 0.0051(12)
 C9 0.0449(19) 0.0220(15) 0.0196(15) 0.0035(12) 0.0030(13) 0.0022(13)
 C7 0.0393(18) 0.0218(14) 0.0201(15) -0.0016(12) 0.0039(13) 0.0031(13)
 C8 0.060(2) 0.0275(16) 0.0158(14) -0.0004(13) 0.0040(14) 0.0042(15)
 C15 0.0297(17) 0.045(2) 0.0289(17) -0.0083(15) 0.0034(13) 0.0134(15)
 C14 0.054(2) 0.065(3) 0.036(2) 0.0056(19) 0.0102(17) 0.035(2)
 C13 0.044(2) 0.060(3) 0.038(2) 0.0049(19) 0.0106(17) 0.0050(19)
 C16 0.038(2) 0.072(3) 0.060(3) 0.034(2) 0.0164(19) 0.021(2)

_geom_special_details
;
 All esds (except the esd in the dihedral angle between two l.s. planes)
 are estimated using the full covariance matrix.  The cell esds are taken
 into account individually in the estimation of esds in distances, angles
 and torsion angles; correlations between esds in cell parameters are only
 used when they are defined by crystal symmetry.  An approximate (isotropic)
 treatment of cell esds is used for estimating esds involving l.s. planes.
;
loop_
  _geom_bond_atom_site_label_1
  _geom_bond_atom_site_label_2
  _geom_bond_distance
  _geom_bond_site_symmetry_2
  _geom_bond_publ_flag
 S1 O1 1.456(2) . ?
 S1 O2 1.459(2) . ?
 S1 O3 1.457(2) . ?
 S1 C1 1.782(3) . ?
 S2 O5 1.466(2) . ?
 S2 O6 1.454(2) . ?
 S2 O4 1.452(2) . ?
 S2 C6 1.783(3) . ?
 O7 C13 1.373(5) . ?
 O7 C16 1.447(5) . ?
 N4 H4A 0.8800 . ?
 N4 H4B 0.8800 . ?
 N4 C12 1.319(4) . ?
 N5 H5A 0.8800 . ?
 N5 H5B 0.8800 . ?
 N5 C12 1.336(4) . ?
 N3 H3A 0.8800 . ?
 N3 H3B 0.8800 . ?
 N3 C11 1.333(4) . ?
 N6 H6A 0.8800 . ?
 N6 H6B 0.8800 . ?
 N6 C12 1.335(4) . ?
 N2 H2A 0.8800 . ?
 N2 H2B 0.8800 . ?
 N2 C11 1.310(4) . ?
 N1 H1A 0.8800 . ?
 N1 H1B 0.8800 . ?
 N1 C11 1.327(4) . ?
 C1 C2 1.370(4) . ?
 C1 C10 1.435(4) . ?
 C5 C6 1.435(4) . ?
 C5 C4 1.420(4) . ?
 C5 C10 1.434(4) . ?
 C2 H2 0.9500 . ?
 C2 C3 1.405(4) . ?
 C6 C7 1.366(4) . ?
 C4 H4 0.9500 . ?
 C4 C3 1.371(4) . ?
 C10 C9 1.414(4) . ?
 C3 H3 0.9500 . ?
 C9 H9 0.9500 . ?
 C9 C8 1.368(4) . ?
 C7 H7 0.9500 . ?
 C7 C8 1.406(5) . ?
 C8 H8 0.9500 . ?
 C15 H15A 0.9900 . ?
 C15 H15B 0.9900 . ?
 C15 C14 1.504(6) . ?
 C15 C16 1.577(6) . ?
 C14 H14A 0.9900 . ?
 C14 H14B 0.9900 . ?
 C14 C13 1.451(6) . ?
 C13 H13A 0.9900 . ?
 C13 H13B 0.9900 . ?
 C16 H16A 0.9900 . ?
 C16 H16B 0.9900 . ?

loop_
  _geom_angle_atom_site_label_1
  _geom_angle_atom_site_label_2
  _geom_angle_atom_site_label_3
  _geom_angle
  _geom_angle_site_symmetry_1
  _geom_angle_site_symmetry_3
  _geom_angle_publ_flag
 O1 S1 O2 112.69(12) . . ?
 O1 S1 O3 112.56(12) . . ?
 O1 S1 C1 105.93(13) . . ?
 O2 S1 C1 106.47(13) . . ?
 O3 S1 O2 111.99(12) . . ?
 O3 S1 C1 106.62(13) . . ?
 O5 S2 C6 105.56(13) . . ?
 O6 S2 O5 112.45(12) . . ?
 O6 S2 C6 105.96(13) . . ?
 O4 S2 O5 112.25(12) . . ?
 O4 S2 O6 113.51(12) . . ?
 O4 S2 C6 106.36(13) . . ?
 C13 O7 C16 111.0(3) . . ?
 H4A N4 H4B 120.0 . . ?
 C12 N4 H4A 120.0 . . ?
 C12 N4 H4B 120.0 . . ?
 H5A N5 H5B 120.0 . . ?
 C12 N5 H5A 120.0 . . ?
 C12 N5 H5B 120.0 . . ?
 H3A N3 H3B 120.0 . . ?
 C11 N3 H3A 120.0 . . ?
 C11 N3 H3B 120.0 . . ?
 H6A N6 H6B 120.0 . . ?
 C12 N6 H6A 120.0 . . ?
 C12 N6 H6B 120.0 . . ?
 H2A N2 H2B 120.0 . . ?
 C11 N2 H2A 120.0 . . ?
 C11 N2 H2B 120.0 . . ?
 H1A N1 H1B 120.0 . . ?
 C11 N1 H1A 120.0 . . ?
 C11 N1 H1B 120.0 . . ?
 N4 C12 N5 120.4(3) . . ?
 N4 C12 N6 120.2(3) . . ?
 N6 C12 N5 119.4(3) . . ?
 C2 C1 S1 118.4(2) . . ?
 C2 C1 C10 121.0(3) . . ?
 C10 C1 S1 120.5(2) . . ?
 C4 C5 C6 123.4(3) . . ?
 C4 C5 C10 118.8(3) . . ?
 C10 C5 C6 117.8(3) . . ?
 C1 C2 H2 119.8 . . ?
 C1 C2 C3 120.5(3) . . ?
 C3 C2 H2 119.8 . . ?
 C5 C6 S2 120.7(2) . . ?
 C7 C6 S2 118.0(2) . . ?
 C7 C6 C5 121.3(3) . . ?
 N2 C11 N3 120.6(3) . . ?
 N2 C11 N1 120.1(3) . . ?
 N1 C11 N3 119.4(3) . . ?
 C5 C4 H4 119.4 . . ?
 C3 C4 C5 121.2(3) . . ?
 C3 C4 H4 119.4 . . ?
 C5 C10 C1 118.1(3) . . ?
 C9 C10 C1 122.9(3) . . ?
 C9 C10 C5 119.0(3) . . ?
 C2 C3 H3 119.8 . . ?
 C4 C3 C2 120.4(3) . . ?
 C4 C3 H3 119.8 . . ?
 C10 C9 H9 119.4 . . ?
 C8 C9 C10 121.2(3) . . ?
 C8 C9 H9 119.4 . . ?
 C6 C7 H7 119.9 . . ?
 C6 C7 C8 120.2(3) . . ?
 C8 C7 H7 119.9 . . ?
 C9 C8 C7 120.6(3) . . ?
 C9 C8 H8 119.7 . . ?
 C7 C8 H8 119.7 . . ?
 H15A C15 H15B 109.2 . . ?
 C14 C15 H15A 111.3 . . ?
 C14 C15 H15B 111.3 . . ?
 C14 C15 C16 102.4(3) . . ?
 C16 C15 H15A 111.3 . . ?
 C16 C15 H15B 111.3 . . ?
 C15 C14 H14A 110.2 . . ?
 C15 C14 H14B 110.2 . . ?
 H14A C14 H14B 108.5 . . ?
 C13 C14 C15 107.3(4) . . ?
 C13 C14 H14A 110.2 . . ?
 C13 C14 H14B 110.2 . . ?
 O7 C13 C14 105.4(3) . . ?
 O7 C13 H13A 110.7 . . ?
 O7 C13 H13B 110.7 . . ?
 C14 C13 H13A 110.7 . . ?
 C14 C13 H13B 110.7 . . ?
 H13A C13 H13B 108.8 . . ?
 O7 C16 C15 103.9(3) . . ?
 O7 C16 H16A 111.0 . . ?
 O7 C16 H16B 111.0 . . ?
 C15 C16 H16A 111.0 . . ?
 C15 C16 H16B 111.0 . . ?
 H16A C16 H16B 109.0 . . ?

loop_
  _geom_torsion_atom_site_label_1
  _geom_torsion_atom_site_label_2
  _geom_torsion_atom_site_label_3
  _geom_torsion_atom_site_label_4
  _geom_torsion
  _geom_torsion_site_symmetry_1
  _geom_torsion_site_symmetry_2
  _geom_torsion_site_symmetry_3
  _geom_torsion_site_symmetry_4
  _geom_torsion_publ_flag
 S1 C1 C2 C3 -178.9(2) . . . . ?
 S1 C1 C10 C5 179.9(2) . . . . ?
 S1 C1 C10 C9 -0.6(4) . . . . ?
 S2 C6 C7 C8 178.7(3) . . . . ?
 O1 S1 C1 C2 -0.8(3) . . . . ?
 O1 S1 C1 C10 -179.9(2) . . . . ?
 O5 S2 C6 C5 -179.3(2) . . . . ?
 O5 S2 C6 C7 2.0(3) . . . . ?
 O2 S1 C1 C2 119.4(2) . . . . ?
 O2 S1 C1 C10 -59.7(3) . . . . ?
 O6 S2 C6 C5 61.2(3) . . . . ?
 O6 S2 C6 C7 -117.5(3) . . . . ?
 O3 S1 C1 C2 -120.9(2) . . . . ?
 O3 S1 C1 C10 60.0(3) . . . . ?
 O4 S2 C6 C5 -59.9(3) . . . . ?
 O4 S2 C6 C7 121.4(3) . . . . ?
 C1 C2 C3 C4 -1.1(4) . . . . ?
 C1 C10 C9 C8 -179.2(3) . . . . ?
 C5 C6 C7 C8 0.0(5) . . . . ?
 C5 C4 C3 C2 0.8(4) . . . . ?
 C5 C10 C9 C8 0.3(5) . . . . ?
 C2 C1 C10 C5 0.9(4) . . . . ?
 C2 C1 C10 C9 -179.6(3) . . . . ?
 C6 C5 C4 C3 179.8(3) . . . . ?
 C6 C5 C10 C1 179.4(2) . . . . ?
 C6 C5 C10 C9 -0.1(4) . . . . ?
 C6 C7 C8 C9 0.2(6) . . . . ?
 C4 C5 C6 S2 1.9(4) . . . . ?
 C4 C5 C6 C7 -179.5(3) . . . . ?
 C4 C5 C10 C1 -1.2(4) . . . . ?
 C4 C5 C10 C9 179.3(3) . . . . ?
 C10 C1 C2 C3 0.2(4) . . . . ?
 C10 C5 C6 S2 -178.7(2) . . . . ?
 C10 C5 C6 C7 -0.1(4) . . . . ?
 C10 C5 C4 C3 0.4(4) . . . . ?
 C10 C9 C8 C7 -0.3(6) . . . . ?
 C15 C14 C13 O7 -30.9(4) . . . . ?
 C14 C15 C16 O7 0.2(4) . . . . ?
 C13 O7 C16 C15 -19.9(4) . . . . ?
 C16 O7 C13 C14 32.0(4) . . . . ?
 C16 C15 C14 C13 18.0(4) . . . . ?

_shelx_res_file
;
TITL 2_mds022_G215NDS_THF_auto_a.res in P-1
    2_mds022_G215NDS_THF_auto.res
    created by SHELXL-2018/3 at 14:07:18 on 09-Feb-2023
REM Old TITL 2_mds022_G215NDS_THF_auto in P-1
REM SHELXT solution in P-1: R1 0.127, Rweak 0.004, Alpha 0.047
REM <I/s> 0.000 for 0 systematic absences, Orientation as input
REM Formula found by SHELXT: C22 O7 S2
CELL 1.54184 7.5182 11.551127 13.095814 101.2407 98.2377 99.0335
ZERR 2 0.000264 0.000392 0.000392 0.0027 0.0027 0.0029
LATT 1
SFAC C H N O S
UNIT 32 52 12 14 4

L.S. 25
PLAN  5
SIZE 0.026 0.041 0.308
TEMP -173.15(10)
CONF
fmap 2
acta
MORE -1
BOND $H
REM <olex2.extras>
REM <HklSrc "%.\\2_mds022_G215NDS_THF_auto.hkl">
REM </olex2.extras>

WGHT    0.077400    2.366000
FVAR       5.39714
S1    5    0.430667    0.415456    0.246256    11.00000    0.02121    0.01947 =
         0.01866    0.00002    0.00359    0.00444
S2    5    0.236842   -0.190113    0.237144    11.00000    0.02146    0.01994 =
         0.01945    0.00142    0.00445    0.00429
O1    4    0.481023    0.513403    0.339925    11.00000    0.02613    0.02118 =
         0.02272   -0.00195    0.00300    0.00323
O5    4    0.187963   -0.287514    0.141882    11.00000    0.02622    0.02076 =
         0.02430    0.00030    0.00420    0.00417
O2    4    0.576075    0.408365    0.183779    11.00000    0.02369    0.02368 =
         0.01997    0.00102    0.00682    0.00450
O6    4    0.087638   -0.182246    0.296064    11.00000    0.02451    0.02508 =
         0.02324    0.00318    0.00854    0.00430
O3    4    0.256584    0.417541    0.181985    11.00000    0.02331    0.02621 =
         0.02267    0.00165    0.00203    0.00828
O4    4    0.408768   -0.193849    0.301775    11.00000    0.02251    0.02680 =
         0.02446    0.00334    0.00285    0.00710
O7    4    1.114377    0.781282    0.600668    11.00000    0.05117    0.04994 =
         0.02983   -0.01119    0.00919    0.00227
N4    3    0.703902   -0.282829    0.204838    11.00000    0.02365    0.02687 =
         0.02131   -0.00185    0.00251    0.00481
AFIX  93
H4A   2    0.817559   -0.267381    0.239104    11.00000   -1.20000
H4B   2    0.615780   -0.263058    0.238268    11.00000   -1.20000
AFIX   0
N5    3    0.493263   -0.360375    0.051001    11.00000    0.02229    0.02706 =
         0.01731   -0.00221    0.00358    0.00467
AFIX  93
H5A   2    0.404444   -0.341459    0.084181    11.00000   -1.20000
H5B   2    0.468521   -0.395606   -0.016691    11.00000   -1.20000
AFIX   0

N3    3    1.175247    0.608310    0.422277    11.00000    0.02198    0.03767 =
         0.02345   -0.00147    0.00300    0.00548
AFIX  93
H3A   2    1.263199    0.583864    0.391128    11.00000   -1.20000
H3B   2    1.201954    0.655285    0.486110    11.00000   -1.20000
AFIX   0

N6    3    0.798788   -0.365781    0.052316    11.00000    0.02258    0.03105 =
         0.01956   -0.00241    0.00177    0.00611
AFIX  93
H6A   2    0.912593   -0.350463    0.086343    11.00000   -1.20000
H6B   2    0.772775   -0.400991   -0.015381    11.00000   -1.20000
AFIX   0

N2    3    0.960072    0.504269    0.277727    11.00000    0.01999    0.03527 =
         0.03073   -0.00803    0.00274    0.00546
AFIX  93
H2A   2    0.844799    0.480123    0.246462    11.00000   -1.20000
H2B   2    1.047500    0.481452    0.245153    11.00000   -1.20000
AFIX   0
N1    3    0.869772    0.608649    0.421967    11.00000    0.02414    0.04397 =
         0.02480   -0.00767    0.00556    0.00447
AFIX  93
H1A   2    0.754466    0.584542    0.390756    11.00000   -1.20000
H1B   2    0.897730    0.655611    0.485805    11.00000   -1.20000
AFIX   0

C12   1    0.665633   -0.335611    0.103386    11.00000    0.02581    0.01957 =
         0.01804    0.00276    0.00400    0.00499
C1    1    0.399404    0.280563    0.293720    11.00000    0.02005    0.01955 =
         0.02046    0.00040    0.00498    0.00444
C5    1    0.325650    0.060112    0.263857    11.00000    0.01846    0.02038 =
         0.01731   -0.00055    0.00418    0.00462
C2    1    0.427554    0.289430    0.400864    11.00000    0.02014    0.02421 =
         0.01760   -0.00146    0.00324    0.00410
AFIX  43
H2    2    0.460679    0.366408    0.447658    11.00000   -1.20000
AFIX   0
C6    1    0.273146   -0.054538    0.190760    11.00000    0.02211    0.01949 =
         0.02174    0.00166    0.00431    0.00499

C11   1    1.001521    0.574175    0.372756    11.00000    0.02598    0.02518 =
         0.02249    0.00550    0.00617    0.00523
C4    1    0.357175    0.073879    0.375462    11.00000    0.02388    0.02383 =
         0.01877    0.00199    0.00354    0.00469
AFIX  43
H4    2    0.342937    0.004484    0.404522    11.00000   -1.20000
AFIX   0
C10   1    0.348672    0.165587    0.221076    11.00000    0.02197    0.02169 =
         0.01867   -0.00048    0.00428    0.00426
C3    1    0.407784    0.185467    0.442065    11.00000    0.02662    0.03090 =
         0.01520    0.00094    0.00461    0.00508
AFIX  43
H3    2    0.429612    0.192551    0.516492    11.00000   -1.20000
AFIX   0
C9    1    0.319302    0.152213    0.109995    11.00000    0.04491    0.02199 =
         0.01956    0.00350    0.00297    0.00222
AFIX  43
H9    2    0.334913    0.221709    0.081132    11.00000   -1.20000
AFIX   0
C7    1    0.245712   -0.063298    0.083958    11.00000    0.03929    0.02185 =
         0.02011   -0.00162    0.00391    0.00307
AFIX  43
H7    2    0.210909   -0.140116    0.036976    11.00000   -1.20000
AFIX   0
C8    1    0.268818    0.041028    0.043329    11.00000    0.05991    0.02751 =
         0.01576   -0.00038    0.00401    0.00416
AFIX  43
H8    2    0.249200    0.034241   -0.031066    11.00000   -1.20000
AFIX   0

C15   1    1.189409    0.954775    0.742452    11.00000    0.02972    0.04500 =
         0.02887   -0.00827    0.00344    0.01337
AFIX  23
H15A  2    1.097988    0.991970    0.777994    11.00000   -1.20000
H15B  2    1.311488    0.982613    0.788271    11.00000   -1.20000
AFIX   0
C14   1    1.191125    0.982813    0.635145    11.00000    0.05442    0.06453 =
         0.03647    0.00558    0.01020    0.03545
AFIX  23
H14A  2    1.133831    1.053487    0.629995    11.00000   -1.20000
H14B  2    1.318520    1.001016    0.623024    11.00000   -1.20000
AFIX   0
C13   1    1.088549    0.877730    0.557253    11.00000    0.04376    0.05982 =
         0.03805    0.00493    0.01056    0.00498
AFIX  23
H13A  2    0.956983    0.881867    0.543631    11.00000   -1.20000
H13B  2    1.135002    0.871538    0.489755    11.00000   -1.20000
AFIX   0
C16   1    1.134770    0.813276    0.714758    11.00000    0.03832    0.07225 =
         0.05974    0.03379    0.01643    0.02116
AFIX  23
H16A  2    1.231814    0.777071    0.748695    11.00000   -1.20000
H16B  2    1.018553    0.786412    0.737989    11.00000   -1.20000
AFIX   0
HKLF 4


REM  2_mds022_G215NDS_THF_auto_a.res in P-1
REM wR2 = 0.166921, GooF = S = 1.06223, Restrained GooF = 1.06223 for all data
REM R1 = 0.058099 for 3762 Fo > 4sig(Fo) and 0.063435 for all 4292 data
REM 280 parameters refined using 0 restraints

END

WGHT      0.0774      2.3660

REM Highest difference peak  1.017,  deepest hole -0.594,  1-sigma level  0.087
Q1    1   1.1529  0.8500  0.7881  11.00000  0.05    1.02
Q2    1   1.0948  0.7364  0.6689  11.00000  0.05    0.85
Q3    1   0.7785 -0.1940  0.2353  11.00000  0.05    0.84
Q4    1   0.9123  0.4164  0.2465  11.00000  0.05    0.77
Q5    1   0.4041  0.3438  0.2738  11.00000  0.05    0.68
;
_shelx_res_checksum                25945
_shelx_hkl_file
;
   0   0  -1 12748.4 622.404   9
   0   0   1 11573.7 614.615  41
   0   0  -2 385926. 19137.0   9
   0   0  -2 386064. 19110.4  38
   0   0   2 383162. 19125.9  41
   0   0  -3 7858.88 489.912   8
   0   0  -3 8584.94 509.619   9
   0   0  -3 8958.41 458.921  38
   0   0   3 8535.12 486.224  41
   0   0  -4 25256.0 1296.32   8
   0   0  -4 26843.3 1322.64   9
   0   0  -4 23129.0 1253.35  10
   0   0  -4 24522.9 1244.54  38
   0   0   4 24128.0 1286.93  41
   0   0  -5 26992.8 1471.58  10
   0   0  -5 31758.4 1565.49   9
   0   0  -5 28102.3 1524.26   8
   0   0   5 30310.8 1522.76  41
   0   0  -6 141417. 6922.27   8
   0   0  -6 152678. 6974.28   9
   0   0  -6 136664. 6851.02  10
   0   0  -6 133287. 6826.83  22
   0   0   6 144216. 6914.88  41
   0   0  -6 134091. 6830.38  11
   0   0  -7 197.026 109.494  11
   0   0  -7 95.3851 173.888  10
   0   0  -7 47.9970 194.252   9
   0   0  -7 57.9188 107.025  22
   0   0  -7 54.4302 155.712   8
   0   0  -7 156.097 89.3279  19
   0   0   7 237.713 139.202  41
   0   0  -8 154.224 113.299  30
   0   0  -8 38.4917 90.8525  19
   0   0  -8 21.0150 149.956   8
   0   0  -8 163.786 112.636  29
   0   0  -8 15.3954 88.1708  27
   0   0  -8-4.02487 85.5048  28
   0   0  -8 86.7470 120.372  26
   0   0  -8 106.499 117.013  22
   0   0  -8 22.4674 104.757  35
   0   0   8 19.2003 138.094  41
   0   0  -8 31.4564 162.176  10
   0   0  -8 85.0766 114.266  11
   0   0  -9 3248.61 254.027  29
   0   0  -9 3135.65 219.860  28
   0   0  -9 3032.41 248.573  22
   0   0  -9 2858.61 325.602   8
   0   0  -9 2905.49 246.023  11
   0   0  -9 2429.60 276.523  10
   0   0  -9 3247.76 259.338  30
   0   0  -9 3382.72 230.361  27
   0   0  -9 2793.76 243.211  26
   0   0  -9 2876.62 221.588  19
   0   0  -9 2712.36 228.294  18
   0   0 -10 2838.30 225.846  19
   0   0 -10 2457.22 224.846  18
   0   0 -10 3342.30 234.039  27
   0   0 -10 3050.92 254.568  26
   0   0 -10 2576.38 220.731  28
   0   0 -10 3053.30 265.856  29
   0   0 -10 3002.94 258.032  11
   0   0 -10 2664.92 248.123  22
   0   0 -11 1827.80 199.219  27
   0   0 -11 1579.95 217.105  26
   0   0 -11 1708.99 214.615  11
   0   0 -11 1621.35 217.046  22
   0   0 -11 1575.35 190.233  28
   0   0 -11 1859.81 218.352  29
   0   0  11 1179.44 277.515  39
   0   0 -11 1838.35 182.605  18
   0   0 -12 489.005 153.807  27
   0   0 -12 454.394 162.383  26
   0   0 -12 455.940 174.761  22
   0   0 -12 255.476 108.748  18
   0   0 -12 472.369 176.712  11
   0   0 -12 625.873 168.990  29
   0   0 -12 554.982 157.373  28
   0   0 -13 246.088 147.525  27
   0   0 -13-100.853 153.858  26
   0   0 -13 224.771 151.195  22
   0   0 -13-116.862 141.325  28
   0   0 -14 3409.72 273.510  26
   0   0 -14 4330.08 275.115  27
   0   0 -14 3946.54 279.765  22
   0   0 -14 3567.39 263.124  28
   0   0 -15 5886.75 348.819  26
   0   0 -15 6766.22 353.751  27
   0   0 -15 6342.92 356.991  22
   0   1 -16 714.977 81.9036  27
   0   1 -15 3279.91 211.738  27
   0   1 -15 2546.04 201.367  26
   0   1 -15 2824.84 210.820  22
   0   1 -14 36.9988 123.584  27
   0   1 -14 78.4794 126.623  26
   0   1 -14 34.2943 127.604  22
   0   1 -14 114.027 129.077  28
   0   1 -13 10092.9 599.606  18
   0   1 -13 10453.9 627.714  26
   0   1 -13 10853.6 620.199  27
   0   1 -13 11350.1 638.810  22
   0   1 -13 11539.8 645.394  11
   0   1 -13 10993.1 607.838  28
   0   1 -12-53.1736 153.838  26
   0   1 -12-241.818 156.101  27
   0   1 -12 82.7603 153.265  11
   0   1 -12 109.224 111.278  18
   0   1 -12 141.614 155.743  22
   0  -1  12 67.6176 201.578  39
   0   1 -12-48.5753 139.333  28
   0   1 -11 596.302 151.803  27
   0   1 -11 624.650 164.562  26
   0   1 -11 685.357 143.132  18
   0   1 -11 790.862 177.827  11
   0   1 -11 803.836 169.210  22
   0   1 -11 746.977 132.661  19
   0   1 -11 525.853 150.035  28
   0   1 -11 598.840 168.014  29
   0  -1  11 1250.57 301.493  39
   0   1 -10 746.017 145.147  27
   0   1 -10 700.322 138.010  28
   0   1 -10 802.756 163.568  26
   0   1 -10 753.187 229.459  10
   0   1 -10 607.831 197.325   8
   0   1 -10 831.052 131.951  19
   0   1 -10 731.398 167.756  29
   0   1 -10 760.332 143.911  18
   0   1 -10 590.100 153.999  22
   0   1  -9 333.933 129.269  26
   0   1  -9 647.545 142.873  29
   0   1  -9 373.772 109.264  19
   0   1  -9 366.330 109.726  28
   0   1  -9 326.802 108.946  27
   0   1  -9 364.427 196.821   8
   0   1  -9 581.437 219.193  10
   0   1  -9 522.707 141.088  22
   0   1  -8 7681.41 463.313  27
   0   1  -8 8621.21 553.283  10
   0   1  -8 8703.11 618.615   8
   0   1  -8 8627.60 494.474  29
   0  -1   8 7444.40 553.436  41
   0   1  -8 9272.57 477.862  19
   0   1  -8 8254.22 479.452  22
   0   1  -7 7489.61 389.960  19
   0   1  -7 6359.91 390.261  22
   0   1  -7 6878.55 511.518   8
   0   1  -7 6468.05 457.119  10
   0  -1   7 6131.18 463.016  41
   0   1  -6 2864.43 198.293  22
   0  -1   6 3028.61 264.031  41
   0   1  -6 2837.84 293.557   8
   0   1  -6 2705.94 268.711  10
   0   1  -6 2862.21 202.850  38
   0  -1   5 10351.1 629.232  41
   0   1  -5 11049.6 592.327  38
   0   1  -5 10817.5 611.780  10
   0   1  -4 15679.5 774.743  10
   0   1  -4 16770.9 765.484  38
   0   1  -4 13853.9 724.621   3
   0  -1   4 16748.8 769.760   7
   0  -1   4 12763.8 724.795   2
   0  -1   4 16187.1 794.604  41
   0   1  -3 2270.08 206.724  37
   0   1  -3 2265.00 206.701  10
   0   1  -3 2036.63 166.006  38
   0  -1   3 1764.02 132.180   2
   0  -1   3 2262.41 180.906   7
   0   1  -3 2041.15 129.230   3
   0  -1   3 2206.57 181.530  41
   0  -1   2 33844.6 1789.83   2
   0  -1   2 37073.2 1818.84  41
   0   1  -2 36805.2 1789.18   3
   0  -1   2 37196.0 1801.56   7
   0  -1   1 3568.30 222.438  41
   0  -1   1 4141.98 218.515   7
   0   1   0 8984.93 461.003  10
   0  -1  -1 2691.79 149.248   2
   0  -1  -2 58570.3 3093.64   8
   0  -1  -2 61289.9 3116.17   9
   0   1   2 61493.4 3065.44   3
   0  -1  -2 62801.5 3066.67   2
   0  -1  -3 3806.14 245.205   8
   0  -1  -3 4100.45 289.142   9
   0   1   3 3316.94 186.085   3
   0  -1  -3 2847.43 187.035   2
   0   1   4 49225.4 2500.08  41
   0  -1  -4 50488.5 2530.05   9
   0  -1  -4 46910.5 2485.68   8
   0   1   5 3858.19 313.070  41
   0  -1  -5 3614.53 260.555  10
   0  -1  -5 3880.72 304.282   8
   0  -1  -5 4079.37 353.907   9
   0   1   6 1603.35 221.692  41
   0  -1  -6 1208.37 145.610  11
   0  -1  -6 1739.37 267.556   9
   0  -1  -6 1740.85 180.584  10
   0  -1  -6 1660.65 217.083   8
   0  -1  -6 1661.17 138.483  19
   0  -1  -7 1464.07 157.165  11
   0   1   7 1452.61 221.301  41
   0  -1  -7 1425.33 183.051  10
   0  -1  -7 1406.16 275.893   9
   0  -1  -7 1205.96 208.168   8
   0  -1  -7 1568.60 142.378  19
   0  -1  -7 1363.09 139.064  18
   0  -1  -8 118.606 113.732  30
   0  -1  -8 203.522 136.141   8
   0  -1  -8 26.0959 112.782  29
   0  -1  -8 4.54264 98.4406  28
   0  -1  -8 54.4131 123.827  26
   0  -1  -8-95.2919 201.896   9
   0  -1  -8 16.3965 118.381  11
   0  -1  -8 99.6743 105.892  35
   0  -1  -8 53.9006 94.8138  18
   0   1   8-107.262 149.375  41
   0  -1  -8 6.87651 94.3696  19
   0  -1  -9 704.301 162.876  29
   0  -1  -9 740.678 135.232  28
   0  -1  -9 657.861 160.100  26
   0  -1  -9 572.754 122.018  24
   0  -1  -9 754.654 154.202  11
   0  -1  -9 514.021 116.772  18
   0  -1  -9 957.389 158.256  30
   0  -1  -9 505.993 133.757  35
   0  -1  -9 680.685 124.155  19
   0  -1  -9 475.795 95.6272  14
   0  -1 -10 12370.5 744.651  18
   0  -1 -10 15266.8 746.776  28
   0  -1 -10 12972.4 779.583  29
   0  -1 -10 13078.2 771.051  11
   0  -1 -10 13497.9 778.484  30
   0  -1 -10 14432.3 778.256  26
   0  -1 -11-73.9451 102.334  18
   0  -1 -11 11.7239 147.910  11
   0  -1 -11-51.4402 152.925  28
   0  -1 -11 147.145 162.363  29
   0  -1 -11-11.3764 164.569  26
   0  -1 -12 31278.7 1660.58  26
   0  -1 -12 29618.7 1654.32  22
   0  -1 -12 32942.8 1632.69  28
   0  -1 -12 31658.2 1669.96  29
   0  -1 -13 58.8237 147.465  26
   0  -1 -13-19.7486 145.847  22
   0  -1 -13 48.2081 142.518  28
   0  -1 -14 1905.32 193.352  26
   0  -1 -14 2077.80 194.949  22
   0  -1 -14 2013.00 186.596  28
   0  -1 -15 103.325 94.8216  28
   0  -1 -15 152.306 88.2400  26
   0  -1 -15 54.6743 80.9412  22
   0   2 -16 4237.88 242.560  27
   0   2 -15 5281.44 324.576  22
   0   2 -15 5067.61 315.135  27
   0   2 -14 12963.9 719.135  22
   0   2 -14 13738.5 730.197  11
   0   2 -14 11622.2 700.252  26
   0   2 -14 13549.5 711.351  27
   0   2 -13 52113.6 2782.78  28
   0   2 -13 60421.6 2826.55  22
   0   2 -13 55226.1 2811.65  26
   0   2 -13 56921.9 2808.80  27
   0   2 -13 53747.7 2800.78  18
   0  -2  12 11954.7 938.045  39
   0   2 -12 13039.8 705.112  28
   0   2 -12 13345.7 742.276  22
   0   2 -12 12864.5 721.793  27
   0   2 -12 13288.6 735.718  26
   0   2 -12 12085.5 707.760  19
   0   2 -12 13156.1 728.253  18
   0   2 -11 28593.7 1503.46  19
   0  -2  11 30995.2 1781.50  39
   0   2 -11 29581.8 1488.90  28
   0   2 -11 30617.5 1527.32  22
   0   2 -11 27186.0 1516.41  26
   0   2 -11 29397.8 1508.32  27
   0   2 -11 25678.5 1620.47  10
   0   2 -10 5097.66 330.154  19
   0  -2  10 5994.15 566.421  39
   0   2 -10 5525.28 353.144  22
   0   2 -10 5645.76 334.700  27
   0   2 -10 5247.33 351.179  26
   0   2 -10 4968.63 458.198  10
   0   2 -10 4541.23 475.185   8
   0   2 -10 4586.85 313.403  28
   0   2  -9 3501.09 233.043  19
   0   2  -9 4137.97 273.183  29
   0   2  -9 2536.74 209.247  28
   0   2  -9 3040.45 226.280  27
   0   2  -9 3192.62 242.088  26
   0   2  -9 3380.76 250.746  22
   0   2  -9 3210.79 209.671  34
   0   2  -9 3218.35 376.372   8
   0   2  -9 3750.91 358.485  10
   0   2  -8 5855.01 446.654  10
   0   2  -8 4975.41 477.077   8
   0   2  -8 5874.63 347.104  22
   0   2  -8 6431.77 342.749  19
   0   2  -8 4452.53 317.742  27
   0   2  -8 6082.71 353.530  11
   0   2  -8 6342.48 365.158  29
   0  -2   8 4865.97 408.004  41
   0   2  -7 30323.0 1597.49  11
   0   2  -7 31253.5 1594.90  22
   0   2  -7 32442.7 1592.10  19
   0   2  -7 29865.2 1608.91  38
   0   2  -7 32962.8 1662.64  10
   0  -2   7 30490.4 1680.15  41
   0   2  -6 5807.46 369.625  38
   0  -2   6 5701.98 415.903   7
   0   2  -6 5580.40 333.067  11
   0   2  -6 6285.89 411.601  10
   0  -2   6 5332.47 395.566  41
   0  -2   5 27633.9 1458.97  41
   0   2  -5 29104.6 1486.93  37
   0  -2   5 30596.4 1440.41   7
   0  -2   5 25564.0 1394.01   2
   0   2  -5 29192.7 1443.17  10
   0   2  -5 28896.4 1433.80  38
   0   2  -5 26182.2 1389.39   3
   0  -2   4 19.3258 98.2892   2
   0   2  -4-6.20608 88.5802   3
   0  -2   4-30.1739 156.101   7
   0   2  -4 167.923 153.942  37
   0   2  -4 149.099 118.040  38
   0  -2   4 47.0212 116.537  41
   0   2  -3 527643. 25251.3   3
   0  -2   3 464317. 25253.0   2
   0   2  -3 515644. 25304.2  37
   0  -2   3 492841. 25291.4  41
   0  -2   3 560686. 25272.5   7
   0  -2   2 19485.3 959.319   7
   0  -2   2 17858.6 941.853   2
   0  -2   1 304.741 112.282   7
   0   2  -1 197.796 143.095  10
   0   2  -1 311.802 117.550  37
   0   2   0 1330.15 157.199  10
   0  -2   0 1240.14 134.212  39
   0  -2  -1 2635.84 163.064   2
   0  -2  -1 2250.17 146.096  40
   0  -2  -2 26610.6 1314.89   2
   0   2   2 25335.3 1313.97   3
   0   2   3 236385. 11943.2   3
   0  -2  -3 240366. 11945.6   2
   0  -2  -3 258371. 12032.8   9
   0   2   4 1965.05 158.144   3
   0  -2  -4 1699.19 159.633   2
   0  -2  -5 428.802 89.7843  19
   0  -2  -5 429.645 106.585  22
   0   2   5 261.613 161.655  41
   0  -2  -5 594.983 217.623   9
   0  -2  -5 414.280 110.591  10
   0  -2  -6 2890.80 216.675  10
   0  -2  -6 3594.52 380.862   9
   0  -2  -6 3572.92 234.049  22
   0  -2  -6 3583.88 223.035  19
   0  -2  -6 3197.57 216.166  18
   0  -2  -6 3151.42 224.350  16
   0   2   6 3096.97 318.566  41
   0  -2  -6 3282.73 232.924  11
   0  -2  -7 7696.40 426.917  33
   0  -2  -7 7990.58 454.538  30
   0  -2  -7 6938.14 429.849  18
   0  -2  -7 7870.74 439.070  19
   0  -2  -7 8271.28 459.778  29
   0  -2  -7 8515.44 430.925  27
   0  -2  -7 8558.39 642.912   9
   0  -2  -7 7363.38 446.407  22
   0   2   7 6984.80 550.339  41
   0  -2  -7 7431.94 444.115  16
   0  -2  -7 7156.00 423.225  14
   0  -2  -7 7166.77 445.601  11
   0  -2  -8 120.004 95.7389  27
   0  -2  -8 216.975 113.539  28
   0  -2  -8 150.065 130.892  26
   0  -2  -8 99.6781 117.773  24
   0  -2  -8 71.1334 228.440   9
   0  -2  -8 183.880 130.278  11
   0  -2  -8 108.901 90.4627  18
   0  -2  -8 245.103 122.917  30
   0  -2  -8 123.264 122.576  29
   0  -2  -8 222.993 117.887  35
   0  -2  -8 172.867 75.8197  14
   0  -2  -9 2645.13 221.525  27
   0  -2  -9 2790.75 250.405  26
   0  -2  -9 2392.86 213.328  24
   0  -2  -9 2289.49 200.065  18
   0  -2  -9 2820.24 250.401  30
   0  -2  -9 1949.35 381.107   9
   0  -2  -9 2431.40 231.950  11
   0  -2  -9 2388.34 222.366  35
   0  -2  -9 2628.83 247.715  29
   0  -2  -9 2997.64 219.043  28
   0  -2 -10 21941.7 1175.15  30
   0  -2 -10 20406.7 1143.52  27
   0  -2 -10 23716.0 1177.25  26
   0  -2 -10 19663.7 1153.65  35
   0  -2 -10 22472.1 1138.55  28
   0  -2 -10 21861.8 1180.14  29
   0  -2 -11 12750.4 787.450  30
   0  -2 -11 14624.5 794.815  26
   0  -2 -11 13024.0 763.184  27
   0  -2 -11 14459.0 803.235  29
   0  -2 -11 14164.8 761.546  28
   0  -2 -12 326.106 142.552  27
   0  -2 -12 216.935 161.150  26
   0  -2 -12 290.693 152.148  29
   0  -2 -12 325.618 161.435  28
   0  -2 -13 555.090 154.938  26
   0  -2 -13 773.303 149.480  27
   0  -2 -13 818.878 157.890  28
   0  -2 -14 544.415 124.418  26
   0  -2 -14 602.146 118.631  27
   0  -2 -14 769.669 130.284  28
   0  -2 -15-19.6506 62.9389  27
   0  -2 -15-18.4966 67.2532  26
   0   3 -15 1020.57 130.913  27
   0   3 -15 1166.52 142.018  22
   0   3 -14 1422.68 170.486  27
   0   3 -14 1729.24 185.067  22
   0   3 -13 557.722 158.186  22
   0   3 -13 385.886 125.030  18
   0   3 -13 544.061 139.666  27
   0   3 -13 408.715 127.345  26
   0   3 -13 568.307 107.604  19
   0   3 -12 9.94438 151.460  22
   0   3 -12 150.285 104.779  19
   0   3 -12 44.2040 131.336  26
   0   3 -12 16.7899 138.968  27
   0  -3  12-85.4909 282.358  39
   0   3 -12 92.8671 151.597  11
   0   3 -11 1373.40 335.400  10
   0   3 -11 1781.47 212.136  11
   0   3 -11 1666.05 193.211  22
   0   3 -11 1589.00 167.246  19
   0   3 -11 1531.63 186.854  26
   0   3 -11 1502.73 180.220  27
   0   3 -11 1624.20 307.801   8
   0   3 -11 1967.19 170.735  34
   0   3 -10 205.534 132.393  22
   0   3 -10 85.3402 102.486  19
   0   3 -10 90.7052 142.828  11
   0   3 -10 21.7123 259.736  10
   0   3 -10 168.141 191.296   8
   0   3 -10 101.394 111.257  27
   0   3 -10 258.891 124.670  26
   0  -3  10 113.082 262.534  39
   0   3 -10 145.563 105.152  34
   0   3  -9 1991.93 191.500  11
   0   3  -9 1908.45 180.519  22
   0   3  -9 1932.90 168.176  19
   0   3  -9 1799.31 323.068  10
   0   3  -9 1675.57 307.025   8
   0   3  -9 1500.25 154.974  27
   0  -3   9 1220.11 303.710  39
   0   3  -9 1613.20 148.985  34
   0   3  -8 9977.87 663.449  10
   0   3  -8 10013.9 552.728  19
   0   3  -8 9707.73 554.516  22
   0   3  -8 10125.4 565.835  11
   0  -3   8 10631.1 729.585  39
   0  -3   7 8260.91 598.952  39
   0   3  -7 8224.01 516.900  38
   0  -3   7 9266.09 581.341   7
   0   3  -7 7926.75 463.666  22
   0   3  -7 8281.26 470.832  11
   0   3  -7 9018.09 568.633  10
   0   3  -6 605.192 227.974  10
   0   3  -6 526.818 104.493  22
   0  -3   6 431.429 217.302   7
   0   3  -6 671.562 214.735  37
   0  -3   6 415.842 141.426  41
   0  -3   6 617.990 208.019  39
   0   3  -6 323.539 144.144  38
   0  -3   6 402.439 133.403   2
   0   3  -6 517.035 134.115   3
   0   3  -5 36344.7 1839.51   3
   0   3  -5 38771.8 1936.50  37
   0   3  -5 33254.0 1876.86  38
   0  -3   5 37812.8 1927.61  39
   0  -3   5 34082.2 1846.99   2
   0  -3   5 39786.4 1883.29   7
   0  -3   4 115837. 5513.33   7
   0  -3   4 105540. 5489.57   2
   0   3  -4 109118. 5482.03   3
   0   3  -4 109641. 5553.55  37
   0   3  -4 111888. 5517.02  10
   0   3  -3 333031. 16980.3   3
   0  -3   3 343010. 16987.3   2
   0  -3   3 355602. 17002.4   7
   0   3  -3 341304. 17006.5  10
   0  -3   2 398428. 20793.5  39
   0  -3   2 431387. 20759.1   2
   0  -3   2 418149. 20767.6   7
   0   3  -2 414129. 20772.7  10
   0   3  -1 332263. 16555.7  37
   0  -3   1 330718. 16542.6  39
   0   3  -1 334150. 16526.7  10
   0  -3   1 332469. 16516.0   2
   0   3   0 5491.44 353.922  10
   0  -3   0 5243.38 306.550  40
   0  -3   0 5902.86 351.839  39
   0   3   1 3512.74 237.584   3
   0  -3  -1 3657.45 273.113  39
   0  -3  -1 3640.09 208.881  40
   0  -3  -1 3465.33 232.951   2
   0  -3  -2 5445.64 322.147   2
   0   3   2 5347.29 323.089   3
   0  -3  -3 178609. 8315.63   9
   0  -3  -3 168447. 8210.30   2
   0   3   3 157387. 8206.03   3
   0  -3  -4 4304.06 289.295   2
   0   3   4 4488.97 292.734   3
   0  -3  -4 5250.34 415.942   9
   0  -3  -4 4280.85 257.090   7
   0  -3  -5 3306.94 376.424   9
   0  -3  -5 3469.78 242.332  22
   0  -3  -5 3131.96 253.651   2
   0  -3  -5 4024.80 246.364  16
   0  -3  -6 221.638 63.3890  21
   0  -3  -6 206.042 72.2102  14
   0  -3  -6 440.441 227.288   9
   0  -3  -6 141.174 116.090  22
   0   3   6 113.447 159.640  41
   0  -3  -6 275.773 109.977  16
   0   3   7 722.474 208.424  41
   0  -3  -7 1079.81 155.324  30
   0  -3  -7 919.888 137.729  32
   0  -3  -7 946.360 144.786  16
   0  -3  -7 1000.10 159.992  29
   0  -3  -7 1367.97 134.125  27
   0  -3  -7 899.277 143.464  24
   0  -3  -7 1282.23 157.177  26
   0  -3  -7 1736.91 325.838   9
   0  -3  -7 965.890 130.405  35
   0  -3  -7 1088.12 129.238  33
   0  -3  -7 1286.06 159.707  22
   0  -3  -7 1065.66 111.717  14
   0  -3  -8 344.630 141.402  29
   0  -3  -8 262.638 109.997  27
   0  -3  -8 370.256 138.407  24
   0  -3  -8 359.737 281.061   9
   0  -3  -8 486.720 147.322  22
   0  -3  -8 336.624 111.255  33
   0  -3  -8 335.976 79.4963  14
   0  -3  -8 256.591 138.921  30
   0  -3  -8 174.793 111.619  32
   0  -3  -8 412.913 123.242  35
   0  -3  -9 84790.6 4394.77  22
   0  -3  -9 87824.2 4402.81  30
   0  -3  -9 88509.8 4374.12  27
   0  -3  -9 91077.5 4411.95  29
   0  -3  -9 87662.8 4683.89   9
   0  -3  -9 83036.8 4383.99  35
   0  -3 -10 258.109 167.633  22
   0  -3 -10 106.593 163.599  30
   0  -3 -10-41.9716 138.989  27
   0  -3 -10 61.8434 156.891  29
   0  -3 -10 46.5102 243.805   9
   0  -3 -10 127.315 134.726  35
   0  -3 -11 5319.84 397.393  30
   0  -3 -11 5406.37 371.654  27
   0  -3 -11 5612.42 404.639  29
   0  -3 -11 6558.27 383.015  28
   0  -3 -11 5561.86 392.138  22
   0  -3 -12 320.032 134.024  27
   0  -3 -12 657.940 165.152  26
   0  -3 -12 473.055 158.420  28
   0  -3 -12 324.018 159.820  29
   0  -3 -12 258.513 147.864  22
   0  -3 -13 15402.7 887.286  27
   0  -3 -13 16871.7 905.493  26
   0  -3 -13 19062.8 897.834  28
   0  -3 -13 17643.0 912.907  29
   0  -3 -13 15354.9 897.290  22
   0  -3 -14 2813.42 202.707  26
   0  -3 -14 2470.33 189.390  27
   0   4 -15 5455.66 314.386  22
   0   4 -15 5906.47 330.871  11
   0   4 -14 9555.33 515.849  11
   0   4 -14 8384.62 481.291  27
   0   4 -14 9353.53 500.650  22
   0   4 -13 323.999 143.082  22
   0   4 -13 369.481 92.3796  19
   0   4 -13 140.138 127.645  27
   0   4 -13 341.259 124.753  18
   0   4 -13 403.116 156.570  11
   0   4 -12 12750.1 694.013  11
   0   4 -12 11732.1 671.223  22
   0   4 -12 11629.6 649.588  19
   0   4 -12 11212.8 847.493  10
   0   4 -12 11193.8 652.610  27
   0  -4  12 13596.2 983.033  39
   0   4 -12 11614.5 637.293  34
   0   4 -11 463.421 148.441  22
   0   4 -11 399.042 116.662  19
   0   4 -11 132.309 296.945  10
   0   4 -11 354.894 153.435  11
   0   4 -11 372.239 237.617   8
   0   4 -11 388.208 129.393  27
   0  -4  11 522.629 304.035  39
   0   4 -11 698.760 134.672  34
   0   4 -10 2596.19 234.003  11
   0   4 -10 2519.15 381.178   8
   0   4 -10 2485.88 386.568  10
   0   4 -10 2886.47 210.401  19
   0   4 -10 2243.31 211.348  22
   0   4 -10 2222.29 199.406  27
   0  -4  10 2590.10 416.619  39
   0   4 -10 2663.96 197.074  34
   0   4  -9 1635.80 175.991  11
   0   4  -9 1565.85 321.201  10
   0   4  -9 1552.33 171.319  22
   0   4  -9 1701.18 155.709  19
   0   4  -9 1199.87 141.056  27
   0  -4   9 1801.15 353.328  39
   0   4  -9 1428.12 143.938  34
   0   4  -8 24484.1 1313.44  10
   0  -4   8 23398.5 1374.90  39
   0  -4   8 26781.2 1337.50   7
   0   4  -8 22262.3 1160.29  34
   0   4  -8 22969.5 1184.31  22
   0   4  -8 21449.8 1191.29  11
   0   4  -7 1841.26 195.072   3
   0  -4   7 2144.06 304.841   7
   0  -4   7 1740.99 291.214  39
   0   4  -7 1611.98 216.092  38
   0   4  -7 1892.37 164.125  22
   0   4  -7 2027.25 291.154  37
   0   4  -7 2043.13 301.700  10
   0  -4   6 6215.60 448.272   7
   0   4  -6 6468.30 383.429   3
   0   4  -6 5296.22 339.494  22
   0  -4   6 6323.40 399.801   2
   0   4  -6 6774.94 492.238  37
   0   4  -6 5621.40 427.841  38
   0  -4   6 7277.41 503.619  39
   0  -4   5 724.572 233.817   7
   0   4  -5 1245.07 247.174  10
   0   4  -5 1260.56 237.374  37
   0   4  -5 1054.35 159.059   3
   0  -4   5 1005.53 167.195   2
   0  -4   4 41454.4 2130.04   2
   0   4  -4 40569.6 2117.67   3
   0   4  -4 41050.0 2156.44  10
   0  -4   4 44190.5 2154.98   7
   0  -4   3 4390.51 329.871   7
   0   4  -3 4445.85 294.793   3
   0  -4   3 5056.46 304.846   2
   0  -4   3 4286.47 357.890  39
   0   4  -3 4512.34 354.027  10
   0  -4   2 506189. 24400.7   2
   0   4  -2 473861. 24452.5  37
   0  -4   2 484753. 24440.7  39
   0   4  -2 488718. 24415.2  10
   0  -4   2 491015. 24407.2   7
   0   4  -1 16126.3 843.960   3
   0  -4   1 15912.0 847.196   2
   0   4  -1 15828.0 905.066  37
   0  -4   1 15533.4 880.473  39
   0   4  -1 16196.0 876.702  10
   0  -4   0 6882.68 403.397  40
   0  -4   0 7912.60 463.897  39
   0   4   0 7320.81 479.338  37
   0  -4   0 6884.51 430.093   7
   0   4   0 7913.59 426.672   3
   0  -4  -1 5732.75 382.632   7
   0  -4  -1 6956.04 388.014   2
   0  -4  -1 6162.19 340.950  40
   0   4   1 6838.82 386.599   3
   0  -4  -2 49551.6 2691.29   7
   0  -4  -2 56677.5 2713.14   2
   0   4   2 55594.7 2709.52   3
   0   4   3 57919.8 2893.30   3
   0  -4  -3 51630.4 2865.03   7
   0  -4  -3 63488.4 3018.66   9
   0  -4  -3 58921.4 2895.50   2
   0  -4  -3 59551.7 2869.96  16
   0  -4  -4 70987.7 3275.88  16
   0   4   4 66787.6 3294.63   3
   0  -4  -4 67444.8 3300.75   2
   0  -4  -4 61184.8 3258.37   7
   0  -4  -4 62624.1 3265.95  22
   0  -4  -4 63172.7 3250.05  21
   0  -4  -5 6724.17 476.427   2
   0  -4  -5 7977.14 426.674  21
   0  -4  -5 8792.76 641.251   9
   0  -4  -5 8380.88 460.472  16
   0  -4  -5 7847.75 455.218  22
   0  -4  -6 20795.2 1072.16  33
   0  -4  -6 20038.3 1096.80  16
   0  -4  -6 20064.6 1083.17  35
   0  -4  -6 18675.0 1059.54  21
   0  -4  -6 20784.7 1089.76  32
   0  -4  -6 21554.5 1102.94  30
   0  -4  -6 22246.2 1072.54  28
   0  -4  -6 21227.3 1105.71  29
   0  -4  -6 24906.0 1099.75  26
   0  -4  -6 20945.2 1071.34  27
   0  -4  -6 19943.0 1077.96  24
   0  -4  -6 20084.6 1092.87  22
   0  -4  -6 21837.8 1313.11   9
   0   4   6 18070.2 1215.36  41
   0  -4  -7 3761.25 287.512  30
   0  -4  -7 3726.21 279.725  16
   0  -4  -7 4158.60 298.613  29
   0  -4  -7 4504.12 264.627  28
   0  -4  -7 4500.61 292.578  26
   0  -4  -7 3945.74 259.864  27
   0  -4  -7 3949.94 279.642  24
   0  -4  -7 3786.38 284.389  22
   0  -4  -7 3697.55 265.137  35
   0  -4  -7 3369.93 269.111  32
   0  -4  -7 3666.58 258.291  33
   0  -4  -7 3699.17 473.798   9
   0   4   7 3223.21 363.867  41
   0  -4  -8 131.119 134.492  28
   0  -4  -8 45.3613 143.540  29
   0  -4  -8 13.9966 114.924  27
   0  -4  -8 28.5535 146.795  26
   0  -4  -8 616.914 319.379   9
   0  -4  -8 210.847 116.104  33
   0  -4  -8 236.655 117.334  35
   0  -4  -8-8.83917 109.944  32
   0  -4  -8 234.050 143.546  30
   0  -4  -8 119.114 126.615  16
   0  -4  -8 49.8895 148.291  22
   0  -4  -9 7195.29 701.297   9
   0  -4  -9 6366.97 436.546  35
   0  -4  -9 7806.28 476.464  29
   0  -4  -9 7232.15 443.450  28
   0  -4  -9 7653.15 471.992  30
   0  -4  -9 6665.74 432.961  27
   0  -4  -9 8019.73 473.924  26
   0  -4  -9 7432.70 465.835  22
   0  -4 -10 282.347 156.750  26
   0  -4 -10 244.454 126.113  35
   0  -4 -10 354.913 165.106  29
   0  -4 -10 369.746 135.183  27
   0  -4 -10 384.564 170.356  30
   0  -4 -10 235.313 284.255   9
   0  -4 -10 460.137 162.955  22
   0  -4 -11 131.639 159.445  30
   0  -4 -11 192.979 160.181  29
   0  -4 -11 164.108 156.062  22
   0  -4 -11 87.1230 131.255  27
   0  -4 -12 1208.87 171.208  29
   0  -4 -12 924.025 160.803  22
   0  -4 -12 1047.32 148.036  27
   0  -4 -13 1655.93 150.397  27
   0  -4 -13 1790.96 166.540  29
   0   5 -15 39316.2 2007.89  11
   0   5 -14 6641.26 439.190  18
   0   5 -14 7787.68 448.953  22
   0   5 -13 8556.47 499.833  34
   0   5 -13 9463.57 531.237  22
   0   5 -13 9333.35 547.391  11
   0   5 -12 469.906 335.616  10
   0   5 -12 555.885 164.634  11
   0   5 -12 477.839 137.325  22
   0   5 -12 452.865 109.711  19
   0   5 -12 237.351 115.634  27
   0   5 -12 259.222 224.275   8
   0  -5  12 455.304 306.973  39
   0   5 -12 558.500 139.840  34
   0   5 -11 11704.8 646.269  11
   0   5 -11 11006.1 834.964  10
   0   5 -11 9106.54 810.669   8
   0   5 -11 11193.7 597.889  34
   0   5 -11 10776.6 618.743  22
   0  -5  11 11729.0 914.131  39
   0   5 -11 10035.6 602.885  19
   0   5 -10 7061.70 428.623  11
   0   5 -10 6432.55 600.381  10
   0   5 -10 5042.37 568.318   8
   0   5 -10 6842.13 388.796  34
   0   5 -10 6726.84 407.720  22
   0  -5  10 7675.95 669.759  39
   0   5 -10 5947.08 393.916  19
   0   5  -9 2308.15 221.647  11
   0   5  -9 2923.04 390.980  10
   0   5  -9 2476.49 210.136  22
   0   5  -9 2656.20 205.150  19
   0   5  -9 2600.59 194.096  34
   0  -5   9 2283.61 381.143  39
   0  -5   8 14461.1 878.771   7
   0   5  -8 12077.4 892.832  37
   0  -5   8 15255.8 948.213  39
   0   5  -8 11453.1 783.826  38
   0   5  -8 13349.8 689.778  34
   0   5  -8 12903.4 707.220  22
   0   5  -7 2566.59 335.295  37
   0  -5   7 2257.19 254.385   2
   0   5  -7 2178.81 233.393   3
   0   5  -7 1815.40 253.459  38
   0  -5   7 2216.69 330.260   7
   0   5  -7 2044.38 172.392  22
   0   5  -6 12605.0 709.563  22
   0  -5   6 14280.0 790.466   2
   0   5  -6 14154.6 840.726  10
   0   5  -6 13902.8 883.476  37
   0   5  -6 12187.4 813.764  38
   0   5  -6 13518.5 765.518   3
   0  -5   5 120134. 6106.91   2
   0  -5   5 127949. 6135.67   7
   0   5  -5 120423. 6137.84  10
   0   5  -5 117546. 6187.79  37
   0  -5   5 120945. 6188.36  39
   0   5  -5 120411. 6090.67   3
   0  -5   4 129320. 6493.08   2
   0  -5   4 134307. 6512.00   7
   0   5  -4 129297. 6517.76  10
   0  -5   4 128180. 6559.76  39
   0   5  -4 126273. 6478.11   3
   0   5  -3 1861.08 272.906  37
   0  -5   3 1683.26 259.345  39
   0   5  -3 2206.41 199.003   3
   0  -5   3 2005.44 199.566   2
   0  -5   3 1859.53 242.959   7
   0   5  -3 1965.45 279.103  10
   0   5  -2 43178.4 2328.46  10
   0  -5   2 47541.9 2310.56   2
   0  -5   2 44838.5 2352.78  39
   0   5  -2 43279.4 2372.31  37
   0  -5   1 8412.38 493.682   2
   0   5  -1 8856.94 565.857  37
   0   5  -1 8748.73 492.544   3
   0   5  -1 8338.48 541.927  10
   0  -5   1 8439.60 534.161  39
   0  -5   1 7485.72 476.355  40
   0  -5   1 8568.67 509.447   7
   0  -5   0 137287. 6846.41   7
   0   5   0 145908. 6852.33   3
   0  -5   0 140984. 6887.83  39
   0  -5   0 128321. 6814.06  40
   0   5   0 145460. 6921.89  37
   0  -5  -1 42903.3 2211.57  21
   0  -5  -1 41946.8 2245.08   7
   0   5   1 46505.9 2330.23  37
   0  -5  -1 47919.3 2224.78  16
   0  -5  -1 44376.3 2262.07   2
   0  -5  -1 42288.1 2201.77  12
   0   5   1 45657.9 2258.31   3
   0  -5  -2 9834.20 579.207   2
   0  -5  -2 9714.35 512.210  12
   0  -5  -2 9261.39 558.509   7
   0  -5  -2 9727.34 522.062  21
   0   5   2 10355.4 583.062   3
   0  -5  -3 565.896 221.429   9
   0  -5  -3 560.399 101.346   5
   0   5   3 557.036 170.600   3
   0  -5  -3 422.844 156.298   2
   0  -5  -3 615.060 154.318   7
   0  -5  -3 694.530 92.9433  21
   0  -5  -3 572.534 111.921  22
   0  -5  -3 679.338 91.9098  12
   0  -5  -4 4413.66 284.754  16
   0  -5  -4 3554.32 283.128   7
   0  -5  -4 4678.28 291.449  30
   0  -5  -4 4197.76 256.543  21
   0  -5  -4 4270.76 284.621  22
   0  -5  -4 4208.38 249.554  12
   0  -5  -4 4312.47 273.795  24
   0   5   4 4246.56 330.818   3
   0  -5  -4 4407.18 334.327   2
   0  -5  -4 4687.40 443.608   9
   0  -5  -5 126.269 83.2240  33
   0  -5  -5 130.300 117.011  16
   0  -5  -5 67.7223 76.9843  21
   0  -5  -5 42.8937 102.749  32
   0  -5  -5 124.176 111.245  30
   0  -5  -5 61.0661 101.385  28
   0  -5  -5 223.016 117.807  29
   0  -5  -5 115.350 82.6758  12
   0  -5  -5 161.249 102.169  26
   0  -5  -5 101.638 208.839   9
   0  -5  -5 65.7499 118.863  22
   0  -5  -5 101.841 153.609   2
   0  -5  -6 47468.7 2351.05  29
   0  -5  -6 49138.0 2316.00  28
   0  -5  -6 48974.2 2337.78  26
   0  -5  -6 42645.3 2309.25  27
   0  -5  -6 44678.4 2323.30  35
   0  -5  -6 44366.9 2305.41  21
   0  -5  -6 45373.7 2313.68  33
   0  -5  -6 45899.4 2343.93  16
   0  -5  -6 43916.8 2330.59  32
   0  -5  -6 47192.1 2346.73  30
   0  -5  -6 50155.9 2609.89   9
   0  -5  -6 44605.8 2334.79  22
   0  -5  -7 1027.14 143.708  35
   0  -5  -7 1058.33 161.721  28
   0  -5  -7 1381.65 185.679  29
   0  -5  -7 1087.45 141.819  27
   0  -5  -7 1061.55 169.505  26
   0  -5  -7 1086.78 322.572   9
   0  -5  -7 1303.38 182.391  22
   0  -5  -7 1119.43 147.732  33
   0  -5  -7 1301.95 175.890  16
   0  -5  -7 1153.17 156.857  32
   0  -5  -7 1515.15 182.257  30
   0   5   7 896.916 209.540  41
   0  -5  -8 9261.37 530.604  26
   0  -5  -8 8030.01 492.589  27
   0  -5  -8 8164.58 517.577  22
   0  -5  -8 8660.06 508.041  32
   0  -5  -8 7841.29 496.859  35
   0  -5  -8 8268.69 504.593  28
   0  -5  -8 9065.10 542.084  29
   0  -5  -8 9121.65 533.504  30
   0  -5  -8 9690.82 533.991  16
   0  -5  -8 8015.64 755.178   9
   0  -5  -9 2718.11 436.392   9
   0  -5  -9 2313.07 217.402  35
   0  -5  -9 2876.80 265.309  29
   0  -5  -9 3507.23 251.747  28
   0  -5  -9 2310.97 213.030  27
   0  -5  -9 2978.97 256.666  26
   0  -5  -9 2892.92 255.993  30
   0  -5  -9 2459.54 247.071  22
   0  -5 -10 991.134 181.010  22
   0  -5 -10 1086.67 158.324  27
   0  -5 -10 1659.76 201.425  30
   0  -5 -10 1413.55 198.663  29
   0  -5 -10 1516.87 198.301  28
   0  -5 -10 1475.60 194.868  26
   0  -5 -11 177.761 113.015  27
   0  -5 -11 245.376 141.957  26
   0  -5 -11 563.023 161.520  28
   0  -5 -11 338.748 141.737  29
   0  -5 -11 230.474 143.838  30
   0  -5 -12 11326.4 655.020  26
   0  -5 -12 12262.3 652.962  28
   0  -5 -12 12105.8 661.641  29
   0  -5 -13 71.6091 81.6071  26
   0   6 -15 1111.83 132.466  11
   0   6 -14 169.537 99.6054  18
   0   6 -14 58.1257 119.345  11
   0   6 -13 69.8622 126.925  34
   0   6 -13 77.3723 108.637  22
   0   6 -13 39.4174 131.119  11
   0   6 -12 546.313 160.799  11
   0   6 -12 376.763 137.752  34
   0   6 -12 322.417 94.1354  19
   0   6 -12 124.471 117.320  22
   0   6 -11 3041.98 273.797  11
   0   6 -11 3466.77 495.267  10
   0   6 -11 2504.46 411.564   8
   0   6 -11 4099.16 257.661  34
   0  -6  11 3427.40 488.175  39
   0   6 -11 3313.44 254.288  22
   0   6 -11 3380.74 246.199  19
   0   6 -10 1500.26 387.423  10
   0   6 -10 1337.12 178.148  11
   0  -6  10 887.924 334.993  39
   0   6 -10 1205.84 149.089  19
   0   6 -10 1357.39 157.472  22
   0   6 -10 1192.45 163.620  34
   0   6  -9 39347.4 1889.00  34
   0  -6   9 38912.5 2099.54   7
   0   6  -9 35295.0 1899.64  22
   0   6  -9 35698.2 1916.86  11
   0   6  -9 36180.0 2140.77  37
   0  -6   8 124.344 277.436   7
   0   6  -8 106.803 147.549  38
   0   6  -8 92.8334 99.4618  22
   0   6  -8 33.8287 227.590  37
   0   6  -7 330.749 281.004  10
   0   6  -7-44.1815 162.555  38
   0   6  -7 247.946 226.339  37
   0  -6   7 199.302 253.361   7
   0   6  -7 140.409 174.899   3
   0  -6   7-52.8940 180.020   2
   0   6  -7 27.1452 90.1568  22
   0  -6   6 557.608 132.905   5
   0  -6   6 815.628 206.793   2
   0   6  -6 1101.14 198.986   3
   0  -6   6 1082.33 272.432   7
   0   6  -6 715.218 100.862  34
   0  -6   6 1012.44 268.816  39
   0   6  -6 979.121 291.250  10
   0   6  -6 912.633 257.960  37
   0   6  -5 136563. 6632.26  10
   0  -6   5 121364. 6507.54   5
   0  -6   5 145429. 6630.98   7
   0  -6   5 143198. 6696.08  39
   0  -6   5 134281. 6600.68   2
   0   6  -5 137359. 6583.21   3
   0  -6   4 108.546 150.363   2
   0   6  -4 151.478 152.141   3
   0   6  -4-206.044 254.051  10
   0  -6   4-324.103 224.723   7
   0  -6   4-9.06526 112.322  12
   0  -6   4 43.0225 190.435  39
   0  -6   4 75.8820 103.334   5
   0  -6   3 12025.2 693.651   2
   0   6  -3 11597.2 736.507  10
   0  -6   3 13165.6 720.706   7
   0  -6   3 11508.6 617.900   5
   0  -6   3 11407.8 626.408  12
   0   6  -3 12381.2 784.047  37
   0  -6   3 11990.8 753.232  39
   0   6  -3 11454.2 681.011   3
   0   6  -2 1328.11 255.541  37
   0  -6   2 1592.44 147.743  12
   0  -6   2 1510.01 137.070   5
   0  -6   2 1480.20 190.884   2
   0  -6   2 1148.99 229.023  39
   0   6  -2 1196.00 283.829  10
   0  -6   1 690.117 114.959  12
   0   6  -1 462.409 202.835  37
   0   6  -1 668.091 154.288   3
   0  -6   1 680.045 121.739  40
   0  -6   1 683.990 197.882   7
   0  -6   1 960.397 196.478  39
   0   6   0 278.536 148.742   3
   0  -6   0 123.765 138.174   2
   0  -6   0 125.138 95.3565   5
   0  -6   0 132.995 79.8540  20
   0   6   0-42.1445 187.593  37
   0  -6   0 21.2318 167.291   7
   0  -6   0 113.957 153.580  39
   0  -6   0 90.2262 93.5046  16
   0   6   1 3859.15 388.291  37
   0   6   1 4213.89 329.817   3
   0  -6  -1 4239.84 253.762  12
   0  -6  -1 4219.17 325.417   2
   0  -6  -1 3919.97 320.024   7
   0  -6  -1 4086.02 251.762   5
   0  -6  -1 4078.47 255.561  20
   0  -6  -1 4316.52 274.331  16
   0  -6  -2 334.626 94.5396  12
   0  -6  -2 193.288 160.891   2
   0   6   2 186.058 179.253   3
   0  -6  -2 250.201 102.541   5
   0  -6  -2 298.546 164.229   7
   0  -6  -2 233.794 111.148  16
   0   6   2 204.962 186.938  37
   0  -6  -3 15721.0 806.655  30
   0  -6  -3 14849.7 781.475  21
   0  -6  -3 14511.8 821.997   7
   0  -6  -3 13477.9 771.071   5
   0  -6  -3 15211.4 770.828  12
   0  -6  -3 15397.7 866.867   2
   0   6   3 15297.6 866.411   3
   0   6   3 14040.3 926.411  37
   0  -6  -3 16195.4 1012.52   9
   0  -6  -4 4921.82 326.053  30
   0  -6  -4 5200.93 325.950  16
   0  -6  -4 5278.79 291.763  33
   0  -6  -4 4056.32 294.683  28
   0  -6  -4 5180.38 307.209  26
   0  -6  -4 5263.19 392.946   2
   0   6   4 4528.42 386.705   3
   0  -6  -4 5197.62 290.344  12
   0  -6  -4 4899.42 296.691  21
   0  -6  -5 2561.91 202.386  32
   0  -6  -5 2289.01 215.760  30
   0  -6  -5 2484.00 219.035  16
   0  -6  -5 2837.45 407.585   9
   0  -6  -5 2414.90 180.621  33
   0  -6  -5 2317.50 200.745  26
   0  -6  -5 1804.42 192.229  28
   0  -6  -5 2492.45 218.414  29
   0  -6  -5 2418.07 175.649  12
   0  -6  -6-128.062 129.305  26
   0  -6  -6-172.385 256.956   9
   0  -6  -6 69.0571 101.110  33
   0  -6  -6-66.0923 99.6791  35
   0  -6  -6-20.5339 132.460  16
   0  -6  -6 107.050 132.640  29
   0  -6  -6-10.2334 125.456  30
   0  -6  -6-12.6972 125.029  28
   0  -6  -6-85.7561 114.858  32
   0  -6  -7-9.06487 139.714  26
   0  -6  -7-139.216 253.724   9
   0  -6  -7 15.4323 101.231  35
   0  -6  -7 35.3475 110.801  33
   0  -6  -7 86.3441 137.546  16
   0  -6  -7-32.7170 138.981  30
   0  -6  -7 53.5171 109.935  32
   0  -6  -7 14.1103 140.382  28
   0  -6  -7 92.8253 139.932  29
   0  -6  -8 1093.25 191.861  29
   0  -6  -8 1192.89 180.071  28
   0  -6  -8 1143.15 341.259   9
   0  -6  -8 1307.99 174.325  26
   0  -6  -8 852.748 146.996  32
   0  -6  -8 1136.33 186.816  30
   0  -6  -8 1199.05 145.534  35
   0  -6  -8 1240.00 183.879  16
   0  -6  -8 826.720 132.157  27
   0  -6  -9 14.5115 99.3636  35
   0  -6  -9 113.726 154.370  29
   0  -6  -9 76.3865 149.973  28
   0  -6  -9-45.4453 101.099  27
   0  -6  -9 214.122 149.409  30
   0  -6  -9 76.6647 136.486  26
   0  -6 -10 2874.21 250.209  30
   0  -6 -10 2711.53 242.819  26
   0  -6 -10 3607.74 266.987  29
   0  -6 -10 2771.56 248.025  28
   0  -6 -11 2825.16 224.617  30
   0  -6 -11 2720.10 221.745  26
   0  -6 -11 3081.24 229.958  29
   0  -6 -11 2473.99 223.564  28
   0  -6 -12 12788.6 677.783  26
   0  -6 -12 11534.0 675.410  28
   0   7 -14 5555.82 357.396  18
   0   7 -14 6674.88 378.573  11
   0   7 -13 4757.24 309.050  34
   0   7 -13 5006.90 335.503  11
   0   7 -12 1619.50 182.167  34
   0   7 -12 1265.98 187.999  11
   0   7 -11 392.917 147.471  34
   0   7 -11 241.971 102.086  19
   0   7 -11 287.196 150.786  11
   0   7 -11-266.591 364.569  10
   0   7 -11 43.4042 220.982   8
   0   7 -11 188.668 109.729  22
   0   7 -10 657.593 156.141  34
   0   7 -10 703.838 156.223  11
   0   7 -10 438.255 115.645  19
   0   7 -10 717.662 126.820  22
   0   7  -9 718.003 289.545  37
   0  -7   9 874.448 340.820   7
   0   7  -9 833.719 130.055  22
   0   7  -9 754.025 148.746  11
   0   7  -8 15513.2 999.196  10
   0   7  -8 14351.3 882.250   3
   0   7  -8 12253.9 906.349  38
   0  -7   8 15453.4 1035.69  39
   0  -7   8 16912.9 1012.12   7
   0   7  -8 14794.4 1023.05  37
   0   7  -8 13866.4 762.275  22
   0   7  -7 831.850 123.857  34
   0   7  -7 823.809 291.018  37
   0  -7   7 988.066 327.405   7
   0   7  -7 1184.58 342.781  10
   0  -7   7 818.185 285.629  39
   0   7  -7 852.652 232.314  38
   0   7  -7 758.376 225.892   3
   0  -7   7 827.576 232.957   2
   0   7  -6 4909.86 513.816  10
   0  -7   6 4473.04 439.780   2
   0   7  -6 5938.17 432.329   3
   0  -7   6 6162.44 510.300   7
   0  -7   6 5028.19 340.818   5
   0  -7   6 6557.51 544.334  39
   0   7  -6 6190.87 555.025  37
   0   7  -6 5393.57 312.190  34
   0   7  -5 17387.0 1079.07  10
   0   7  -5 18213.9 1023.12   3
   0  -7   5 18730.9 1044.24   2
   0  -7   5 20347.7 1086.98   7
   0  -7   5 18788.2 934.584   5
   0  -7   5 19314.9 1127.78  39
   0   7  -5 16416.9 907.440  34
   0   7  -4 3147.96 314.007   3
   0   7  -4 3533.62 407.374  37
   0  -7   4 3259.04 368.550  39
   0  -7   4 3688.12 334.217   2
   0  -7   4 3579.35 243.410   5
   0  -7   4 4012.49 379.388   7
   0   7  -4 3276.32 404.371  10
   0  -7   3 103.641 116.081   5
   0   7  -3 55.1303 217.437  37
   0  -7   3 148.106 116.207  12
   0  -7   3-23.2168 188.994  39
   0   7  -3 36.8281 290.492  10
   0  -7   3-83.5400 161.077   2
   0  -7   2 21238.7 1080.84  12
   0  -7   2 21465.8 1220.37  39
   0  -7   2 21585.2 1077.41   5
   0  -7   2 22280.8 1179.78   7
   0   7  -2 22637.9 1272.89  37
   0  -7   2 20897.1 1169.75   2
   0   7  -2 22181.5 1166.94   3
   0   7  -1 26735.9 1469.78   3
   0  -7   1 26718.0 1471.31   7
   0  -7   1 27657.2 1405.22  16
   0   7  -1 27561.8 1569.88  37
   0  -7   1 26350.7 1515.68  39
   0  -7   0 261.476 115.348   5
   0  -7   0 206.308 94.0517  20
   0   7   0 122.975 167.909   3
   0  -7   0 182.316 153.803   2
   0  -7   0 302.386 192.528   7
   0   7   0 427.627 213.827  37
   0  -7   0 228.433 112.636  16
   0  -7  -1 25335.1 1300.85  12
   0   7   1 25085.0 1394.75   3
   0  -7  -1 24005.9 1302.86  20
   0  -7  -1 25124.8 1375.99   7
   0  -7  -1 24747.5 1299.96   5
   0   7   1 26644.0 1492.20  37
   0  -7  -1 26284.9 1405.90   2
   0  -7  -1 27688.6 1328.36  16
   0  -7  -2 783.227 203.359   2
   0   7   2 634.467 217.002   3
   0  -7  -2 1067.89 137.273  12
   0  -7  -2 813.947 141.532   5
   0   7   2 1006.66 256.431  37
   0  -7  -2 883.829 146.924  30
   0  -7  -2 1036.48 145.992  16
   0  -7  -2 646.038 198.956   7
   0  -7  -3 99444.4 4804.49  12
   0   7   3 98246.3 4916.11   3
   0  -7  -3 90620.1 4805.30   5
   0   7   3 101706. 5014.22  37
   0  -7  -3 97834.9 4838.98  30
   0  -7  -3 93737.8 4864.96   7
   0  -7  -3 96954.4 4923.17   2
   0   7   4-86.5650 194.099  37
   0  -7  -4-28.7489 125.136  30
   0  -7  -4-20.5730 108.042  12
   0   7   4 170.146 218.286   3
   0  -7  -4 39.9156 189.010   2
   0  -7  -4 93.9013 91.0664  33
   0  -7  -4-40.0068 233.056   9
   0  -7  -4 87.3700 90.4001  23
   0  -7  -5 6045.79 387.196  26
   0   7   5 5967.02 534.064  37
   0  -7  -5 6477.13 635.250   9
   0  -7  -5 6292.16 374.090  33
   0  -7  -5 7153.40 423.563  16
   0  -7  -5 6906.14 419.525  30
   0  -7  -5 6243.58 395.013  32
   0  -7  -5 5553.77 379.546  28
   0  -7  -5 6665.55 371.728  12
   0  -7  -6 1017.20 337.324   9
   0  -7  -6 1213.82 145.844  35
   0  -7  -6 1582.73 159.876  33
   0  -7  -6 1660.65 173.209  32
   0  -7  -6 1537.09 191.360  30
   0  -7  -6 1520.42 198.770  29
   0  -7  -6 1471.90 173.929  28
   0  -7  -6 1253.73 169.278  26
   0  -7  -6 1378.68 188.000  16
   0  -7  -7 378.521 272.331   9
   0  -7  -7-21.9731 135.426  16
   0  -7  -7-34.7957 147.089  29
   0  -7  -7 93.3349 139.630  28
   0  -7  -7 173.548 131.928  26
   0  -7  -7 49.4633 91.8556  35
   0  -7  -7 43.5036 141.349  30
   0  -7  -7-8.65795 109.810  32
   0  -7  -8 417.466 153.312  30
   0  -7  -8 483.791 116.720  32
   0  -7  -8 415.637 138.125  26
   0  -7  -8 318.710 141.727  16
   0  -7  -8 346.014 151.066  28
   0  -7  -8 312.708 151.435  29
   0  -7  -8 357.644 95.2430  35
   0  -7  -9 2813.13 231.240  26
   0  -7  -9 2990.11 243.969  30
   0  -7  -9 3298.41 252.607  29
   0  -7  -9 2427.97 233.274  28
   0  -7 -10-85.6507 114.079  26
   0  -7 -10-126.709 129.330  28
   0  -7 -10 57.7834 115.675  29
   0  -7 -10 23.3192 113.103  30
   0  -7 -11 126.751 95.3038  29
   0  -7 -11 149.301 94.5780  30
   0  -7 -12 1003.17 93.8704  29
   0   8 -14 2190.61 171.622  11
   0   8 -14 1790.77 164.162  34
   0   8 -13 238.446 129.865  34
   0   8 -13 181.871 118.816  11
   0   8 -12 194.303 139.485  34
   0   8 -12-70.7394 123.662  11
   0   8 -11 1928.61 202.828  11
   0   8 -11 1753.24 159.394  19
   0  -8  10 168.440 248.663  39
   0   8 -10 293.561 138.602  11
   0   8 -10 337.994 109.780  19
   0   8  -9 1240.56 173.504  34
   0   8  -9 730.860 310.364  37
   0  -8   9 1376.07 395.774   7
   0   8  -9 1441.56 393.034  10
   0   8  -9 1379.92 169.446  11
   0  -8   9 949.706 320.816  39
   0   8  -8 12987.1 981.489  38
   0  -8   8 15092.0 1074.00  39
   0   8  -8 15436.4 809.662  34
   0   8  -8 17142.6 1120.38  37
   0  -8   8 15979.4 1071.51   7
   0  -8   8 14708.0 809.822   6
   0   8  -8 15984.7 967.623   3
   0   8  -8 15690.6 1068.29  10
   0  -8   7-221.678 250.724  39
   0   8  -7 62.6233 204.895  38
   0   8  -7-39.6154 113.219  34
   0   8  -7 257.468 222.411   3
   0  -8   7 78.3479 235.915   2
   0  -8   7-210.517 303.433   7
   0   8  -7 81.4676 276.427  37
   0   8  -7-146.127 338.456  10
   0  -8   6 14028.1 918.683  39
   0   8  -6 12305.0 654.141  34
   0  -8   6 13472.3 840.888   2
   0  -8   6 13819.3 883.625   7
   0   8  -6 11431.1 867.162  10
   0  -8   6 10951.3 680.094   5
   0   8  -6 13954.2 815.619   3
   0   8  -5 8714.70 597.774   3
   0   8  -5 8197.93 457.842  34
   0  -8   5 8588.27 623.973   2
   0  -8   5 10134.0 672.692   7
   0  -8   5 8095.99 490.002   5
   0  -8   5 8729.20 679.230  39
   0   8  -5 8337.29 674.467  10
   0  -8   4 1051.43 263.479  39
   0  -8   4 671.886 156.316   5
   0  -8   4 598.698 281.165   7
   0   8  -4 579.704 100.107  34
   0   8  -4 926.181 222.761   3
   0  -8   4 805.055 230.897   2
   0  -8   4 685.637 167.396  40
   0   8  -4 1116.54 309.223  37
   0  -8   3 4319.26 274.687   5
   0  -8   3 4963.83 282.009  12
   0  -8   3 4083.95 383.471   2
   0   8  -3 4884.00 478.006  37
   0  -8   3 4134.20 421.109  39
   0  -8   2 92119.6 4882.90   2
   0  -8   2 94797.7 4876.75   7
   0   8  -2 92071.9 4866.84   3
   0  -8   2 98744.2 4768.40  12
   0  -8   2 92822.2 4776.55  16
   0   8  -2 95560.1 4983.58  37
   0  -8   2 96401.6 4933.93  39
   0   8  -1 20619.8 1187.02   3
   0  -8   1 20396.7 1183.40   7
   0  -8   1 19981.2 1085.18  20
   0  -8   1 20548.0 1091.52  16
   0   8  -1 23017.6 1311.77  37
   0  -8   1 21085.1 1240.69  39
   0  -8   0 42389.2 2188.02  16
   0  -8   0 40960.2 2285.79   2
   0  -8   0 44762.9 2169.62   5
   0  -8   0 41090.3 2260.92   7
   0   8   0 41876.0 2383.16  37
   0   8   0 42697.7 2279.16   3
   0  -8   0 41836.4 2174.81  20
   0   8   1 26797.9 1501.90   3
   0  -8  -1 27797.7 1384.93  12
   0  -8  -1 27863.8 1637.33   9
   0  -8  -1 27814.6 1411.95  16
   0   8   1 25451.9 1590.07  37
   0  -8  -1 27783.8 1386.08   5
   0  -8  -1 25795.6 1475.86   7
   0  -8  -1 26565.1 1412.00  30
   0  -8  -1 27570.4 1520.51   2
   0  -8  -1 24613.0 1379.01  20
   0  -8  -2 16844.8 885.720  12
   0  -8  -2 14946.4 1127.70   9
   0  -8  -2 16767.1 917.293  30
   0  -8  -2 15458.7 969.836   7
   0  -8  -2 17560.8 918.537  16
   0   8   2 16057.0 1091.79  37
   0  -8  -2 15967.7 1016.12   2
   0  -8  -2 17001.7 892.461   5
   0   8   2 16735.5 1016.99   3
   0  -8  -3 20204.3 1082.13  30
   0  -8  -3 18489.6 1181.00   2
   0  -8  -3 20587.0 1047.57  12
   0   8   3 18782.2 1250.24  37
   0   8   3 19533.8 1186.86   3
   0  -8  -4 29685.5 1419.70  12
   0  -8  -4 25861.8 1419.12  23
   0  -8  -4 27163.3 1567.80   2
   0  -8  -4 29388.8 1458.04  30
   0   8   4 27146.0 1624.15  37
   0  -8  -4 26167.1 1409.74   6
   0  -8  -5 9988.05 549.732  33
   0  -8  -5 10134.8 596.132  16
   0  -8  -5 10122.6 548.426  12
   0  -8  -5 9307.57 567.358  32
   0  -8  -5 9996.38 589.379  30
   0  -8  -5 8894.56 817.809   9
   0  -8  -6 3088.17 257.192  16
   0  -8  -6 2554.31 210.859  26
   0  -8  -6 3028.04 250.942  30
   0  -8  -6 2654.26 223.928  32
   0  -8  -6 2742.89 221.013  28
   0  -8  -6 3290.31 456.319   9
   0  -8  -7 1392.19 196.727  29
   0  -8  -7 1290.46 166.895  28
   0  -8  -7 1555.30 190.683  30
   0  -8  -7 1349.69 157.470  32
   0  -8  -7 1525.88 186.761  16
   0  -8  -7 1472.29 156.655  26
   0  -8  -8 1443.22 170.214  28
   0  -8  -8 1782.22 196.466  29
   0  -8  -8 1859.05 192.354  30
   0  -8  -9 2761.58 220.887  29
   0  -8  -9 2717.54 219.040  30
   0  -8 -10-91.2497 94.9000  29
   0  -8 -10-11.2755 91.1098  30
   0  -8 -11 677.731 83.8162  29
   0   9 -14 1309.02 127.088  34
   0   9 -13 50.6548 118.285  34
   0   9 -13 155.610 96.4169  11
   0  -9  13-6.38386 98.1088  20
   0   9 -12 1880.89 179.170  11
   0   9 -11 4568.10 310.847  11
   0   9 -10 3110.03 238.069  19
   0   9 -10 3313.87 262.546  11
   0   9  -9-312.258 289.137  37
   0  -9   9 243.135 265.168  39
   0   9  -9 61.9502 141.420  34
   0   9  -9 102.221 121.307  11
   0   9  -8 270.870 278.192  37
   0   9  -8 66.6955 203.298  38
   0  -9   8 39.9964 249.074  39
   0  -9   8 22.0394 101.012   6
   0  -9   8-248.343 340.481   7
   0   9  -8-163.805 133.029  34
   0   9  -8 220.092 243.782   3
   0  -9   7 6034.80 557.866   2
   0  -9   7 5272.54 559.155  39
   0   9  -7 5349.70 507.240   3
   0   9  -7 5571.78 338.876  34
   0   9  -7 4765.11 520.387  38
   0   9  -7 5493.27 611.762  37
   0  -9   7 6112.56 619.242   7
   0   9  -6 783.494 132.083  34
   0  -9   6 730.517 269.586  39
   0  -9   6 614.712 284.864   2
   0   9  -6 890.575 273.335   3
   0  -9   6 1056.51 352.159   7
   0  -9   5 826.580 293.768  39
   0   9  -5 755.342 124.979  34
   0   9  -5 1003.03 321.823  37
   0  -9   5 850.720 187.945   5
   0   9  -5 1209.54 280.284   3
   0  -9   5 1330.64 293.517   2
   0  -9   5 1118.86 333.196   7
   0  -9   4 749.767 259.273  39
   0   9  -4 737.071 115.933  34
   0  -9   4 945.486 146.401  16
   0   9  -4 1241.94 270.083   3
   0  -9   4 1345.70 276.252   2
   0   9  -4 1093.18 332.529  37
   0  -9   4 935.426 188.814   5
   0  -9   3-7.64949 165.018   5
   0  -9   3-199.251 302.017   7
   0  -9   3-31.0496 210.707  39
   0  -9   3 88.1968 116.241  16
   0  -9   3 26.9356 202.564   2
   0   9  -3-157.319 264.545  37
   0  -9   2 11318.5 632.715  12
   0  -9   2 10825.2 796.780  39
   0   9  -2 11016.7 754.338   3
   0  -9   2 10927.5 776.603   7
   0  -9   2 11327.0 636.336  20
   0   9  -2 10882.1 859.827  37
   0  -9   2 10963.4 635.846  16
   0  -9   1 399.786 128.451  20
   0  -9   1 336.084 272.717   7
   0   9  -1 877.071 291.801  37
   0  -9   1 514.702 147.187  16
   0  -9   1 292.154 231.430   2
   0   9  -1 733.950 263.430   3
   0  -9   0 57071.8 3077.34   2
   0  -9   0 52789.2 3177.64   9
   0   9   0 56179.0 3054.30   3
   0  -9   0 62900.0 2928.34   5
   0   9   0 58719.5 3176.04  37
   0  -9   0 53587.1 2920.45  20
   0  -9   0 58851.0 2945.35  16
   0  -9   0 57306.8 3041.75   7
   0  -9  -1 85.2923 140.849  30
   0  -9  -1 57.3315 139.953  12
   0  -9  -1-85.1043 286.225   9
   0  -9  -1 183.586 229.742   7
   0  -9  -1 31.9872 134.865  16
   0   9   1 37.5756 236.427  37
   0  -9  -1-108.880 221.560   2
   0   9   1-73.7618 231.793   3
   0  -9  -2 17034.3 929.423  30
   0  -9  -2 16330.6 931.286  29
   0  -9  -2 17473.1 900.106  12
   0  -9  -2 15293.6 1154.86   9
   0   9   2 15565.0 1044.16   3
   0  -9  -2 16912.9 930.208  16
   0  -9  -2 16260.8 1065.30   2
   0   9   2 16807.0 1132.38  37
   0  -9  -3 504.223 144.831  12
   0  -9  -3 447.996 106.082   6
   0  -9  -3 326.788 112.538  23
   0  -9  -3 476.315 165.980  16
   0  -9  -3 717.287 163.801  30
   0  -9  -3 299.527 247.055   2
   0   9   3 232.446 269.721   3
   0   9   3 1043.47 280.584  37
   0  -9  -4 4644.49 331.253  23
   0  -9  -4 5894.26 360.117  32
   0  -9  -4 5273.28 326.991   6
   0  -9  -5 72.2916 132.921  30
   0  -9  -5-46.4728 250.639   9
   0  -9  -5 16.7165 109.917  32
   0  -9  -5 67.4750 148.916  16
   0  -9  -6 7150.75 448.985  16
   0  -9  -6 7395.55 442.678  30
   0  -9  -6 6615.99 413.741  32
   0  -9  -7-171.853 120.360  16
   0  -9  -7-66.6563 89.5619  32
   0  -9  -7 51.1562 119.019  30
   0  -9  -8 3391.63 242.654  30
   0  -9  -8 3360.62 248.615  29
   0  -9  -9 189.348 92.7132  30
   0  -9  -9 116.778 93.4580  29
   0  -9 -10 2159.85 146.699  29
   0 -10  12 292.190 110.229  20
   0  10 -11 15649.4 899.640  11
   0  10 -11 18663.3 904.010  34
   0  10 -10 313.432 108.909  11
   0  10 -10 410.349 141.165  34
   0  10  -9 2531.22 213.910  11
   0  10  -9 2952.13 226.664  34
   0  10  -8 408.078 279.823  37
   0  10  -8 245.301 137.945  34
   0  10  -8 351.187 115.488  11
   0 -10   8 292.162 110.330  23
   0 -10   8 229.042 245.515  39
   0 -10   8 472.988 377.463   7
   0 -10   8 310.628 112.731   6
   0  10  -7 4467.36 281.862  34
   0 -10   7 3983.47 543.440   7
   0 -10   7 4101.84 287.414   6
   0 -10   7 4770.19 498.771   2
   0  10  -7 4152.12 463.364   3
   0  10  -7 3061.21 440.192  38
   0 -10   7 4084.72 490.422  39
   0  10  -7 4236.61 536.553  37
   0 -10   6 300.509 117.059  16
   0 -10   6 305.144 344.986   7
   0  10  -6 161.084 117.901  34
   0 -10   6 147.621 225.286  39
   0  10  -6 384.144 258.651  38
   0 -10   6 228.881 288.196   2
   0  10  -6 195.236 260.792   3
   0  10  -5 18271.9 1251.16  37
   0  10  -5 19771.6 1141.27   3
   0 -10   5 17489.3 1172.13  39
   0 -10   5 16921.3 946.604  16
   0 -10   5 18992.2 1166.24   2
   0  10  -5 17277.4 914.460  34
   0 -10   4 715.571 253.817  39
   0 -10   4 807.519 158.770  20
   0  10  -4 732.109 120.365  34
   0 -10   4 882.139 151.150  16
   0  10  -4 755.649 306.851  37
   0 -10   4 866.304 303.695   2
   0  10  -4 974.850 279.353   3
   0 -10   3 5976.75 567.077   7
   0 -10   3 6060.21 396.704  20
   0 -10   3 5174.07 531.370  39
   0  10  -3 5735.34 611.296  37
   0 -10   3 6072.48 390.982  16
   0 -10   3 6358.40 571.357   2
   0  10  -2 6933.75 585.714   3
   0  10  -2 5973.46 644.334  37
   0 -10   2 7337.21 445.697  16
   0 -10   2 6863.94 436.883  20
   0 -10   2 6416.40 596.224   7
   0 -10   1 2279.26 369.832   2
   0  10  -1 2638.02 371.256   3
   0 -10   1 2070.31 387.304   9
   0  10  -1 2315.50 400.587  37
   0 -10   1 2340.89 229.581  16
   0 -10   1 1891.93 200.084  20
   0 -10   1 2257.46 359.224   7
   0 -10   0 18603.6 1189.79   2
   0 -10   0 18043.3 1272.61   9
   0  10   0 19088.3 1176.17   3
   0 -10   0 17902.9 1150.15   7
   0 -10   0 20329.2 1032.07  16
   0  10   0 19770.6 1280.13  37
   0 -10   0 20914.5 1039.23  30
   0 -10   0 16680.7 987.859  20
   0  10   1 56116.2 3162.44   3
   0 -10  -1 62295.1 3030.16  30
   0 -10  -1 59621.3 3027.26  16
   0  10   1 57187.0 3249.83  37
   0 -10  -1 57139.3 3185.69   2
   0 -10  -1 55360.3 3279.24   9
   0 -10  -2 29330.0 1561.67   6
   0 -10  -2 30060.3 1763.68   2
   0 -10  -2 26174.4 1829.42   9
   0  10   2 29918.4 1750.32   3
   0  10   2 27570.1 1781.35  37
   0 -10  -2 31568.7 1602.07  16
   0 -10  -2 29652.8 1569.10  23
   0 -10  -2 33144.2 1601.29  30
   0 -10  -2 30714.8 1602.55  29
   0 -10  -3 2927.39 459.590   9
   0 -10  -3 3090.42 244.196  23
   0 -10  -3 3889.43 292.600  16
   0 -10  -3 3531.56 279.755  30
   0 -10  -3 3427.78 286.369  29
   0 -10  -3 3492.85 240.737   6
   0 -10  -4 3287.23 240.105  23
   0 -10  -4 3721.36 264.793  32
   0 -10  -5 584.590 151.433  16
   0 -10  -5 547.221 114.826  32
   0 -10  -5 770.487 148.362  30
   0 -10  -6 5290.40 343.414  16
   0 -10  -6 5133.03 335.773  30
   0 -10  -7 1730.14 161.232  30
   0 -10  -8 945.028 109.363  30
   0 -11  12 1999.78 164.123  20
   0  11 -12 2212.21 163.543  34
   0 -11  11 661.968 123.740  20
   0  11 -11 800.059 129.322  34
   0 -11  10 2485.80 216.242  20
   0  11 -10 2592.65 202.263  34
   0  11  -9 1761.84 174.203  34
   0  11  -8 376.522 130.391  34
   0 -11   8 91.1506 135.246  20
   0 -11   8 316.818 107.125   6
   0 -11   8 171.209 104.422  23
   0  11  -7 1771.46 173.029  34
   0 -11   7 1785.35 174.161  23
   0 -11   7 1964.69 201.059  20
   0 -11   7 1381.67 167.430   6
   0  11  -6-112.800 120.566  34
   0 -11   6 33.0413 113.580   6
   0 -11   6 90.7378 114.388  23
   0 -11   6-42.7998 126.868  20
   0 -11   6-39.4874 104.572  16
   0 -11   5 5182.27 329.812  16
   0 -11   5 5319.52 329.613   6
   0  11  -5 4994.60 577.599  37
   0 -11   5 5465.42 354.278  20
   0 -11   5 4496.56 522.687   2
   0  11  -5 4716.24 500.467   3
   0  11  -5 4210.15 290.677  34
   0  11  -5 4465.31 516.186  38
   0 -11   4 2342.24 387.776   2
   0  11  -4 1917.04 366.226   3
   0 -11   4 2342.80 214.438  16
   0  11  -4 1839.51 381.703  37
   0 -11   4 2223.29 220.200  20
   0 -11   4 2295.60 413.669   7
   0 -11   4 2473.25 209.185   6
   0 -11   4 1763.95 332.471   9
   0 -11   3 19524.9 1227.25   2
   0 -11   3 18121.0 999.802  16
   0 -11   3 18931.3 1006.66  20
   0 -11   3 17255.7 1211.66   9
   0 -11   3 18006.0 1196.16   7
   0  11  -3 18437.0 1277.25  37
   0  11  -2-88.5469 288.203   3
   0 -11   2 520.139 261.832   9
   0 -11   2 61.3154 131.544  16
   0  11  -2-43.4860 247.224  37
   0 -11   2-9.27002 118.747  20
   0 -11   2 262.493 301.207   7
   0 -11   1 10555.1 840.645   2
   0 -11   1 10899.5 885.444   9
   0  11  -1 10648.8 890.876  37
   0 -11   1 9699.13 626.364  20
   0 -11   1 12928.6 648.982   6
   0 -11   1 9930.25 810.600   7
   0 -11   1 13003.0 678.910  30
   0 -11   1 12166.6 665.622  16
   0  11  -1 11436.8 830.031   3
   0 -11   0 280.326 118.489   6
   0 -11   0 244.958 144.613  16
   0 -11   0 299.518 153.594  30
   0 -11   0 206.347 123.741  23
   0 -11  -1 8554.36 486.560   6
   0 -11  -1 8297.07 493.299  23
   0 -11  -1 8832.77 517.449  30
   0 -11  -1 7951.43 511.111  16
   0 -11  -1 8070.26 516.964  29
   0 -11  -2 317.743 107.615   6
   0 -11  -2 643.494 161.564  16
   0 -11  -2 375.402 114.631  23
   0 -11  -2 499.996 145.755  30
   0 -11  -2 588.692 158.240  29
   0 -11  -3 4190.73 286.289  16
   0 -11  -3 3084.31 238.306  23
   0 -11  -3 3839.21 272.976  30
   0 -11  -3 3298.11 247.611  32
   0 -11  -3 3895.45 280.433  29
   0 -11  -4 331.481 126.224  30
   0 -11  -4 275.632 97.5370  32
   0 -11  -4 341.545 139.204  29
   0 -11  -5-125.902 112.280  16
   0 -11  -5 113.456 104.077  30
   0 -11  -6 124.902 87.6053  30
   0 -11  -6 123.136 88.2387  16
   0 -11  -7 665.337 82.8116  30
   0  12 -11 1285.58 120.019  34
   0  12 -10 466.302 106.547  34
   0  12  -9 528.769 114.926  34
   0 -12   9 789.867 126.794  20
   0 -12   8 4144.82 292.759  20
   0 -12   8 3886.47 262.621  23
   0  12  -8 4624.29 266.729  34
   0 -12   8 4164.71 267.258   6
   0 -12   7 275.853 123.611  20
   0 -12   7 261.930 105.427  23
   0  12  -7 282.047 110.438  34
   0 -12   7 270.549 105.812   6
   0 -12   6 3455.20 254.801  20
   0  12  -6 2881.68 207.982  34
   0 -12   6 3289.61 237.740   6
   0 -12   6 3300.64 241.173  23
   0 -12   5 2532.14 198.722   6
   0 -12   5 1917.98 197.855  20
   0 -12   5 2037.72 181.448  16
   0 -12   5 1840.77 187.749  23
   0 -12   4-80.7998 113.477   6
   0 -12   4-91.1506 116.851  23
   0 -12   4-25.9979 112.910  20
   0 -12   4-16.1210 109.671  16
   0 -12   3 4202.74 298.436  30
   0 -12   3 3892.40 271.602   6
   0 -12   3 3085.57 256.700  20
   0 -12   3 3635.65 273.390  23
   0 -12   3 4135.64 277.235  16
   0 -12   2 13941.0 818.003  16
   0 -12   2 16344.3 838.298  30
   0 -12   1 8098.76 462.960   6
   0 -12   1 7611.89 465.811  23
   0 -12   1 8052.80 484.551  29
   0 -12   1 7516.65 472.160  16
   0 -12   1 8054.24 480.484  30
   0 -12   0 1552.17 162.338   6
   0 -12   0 1476.61 166.924  23
   0 -12   0 1774.79 193.146  29
   0 -12   0 1644.63 184.874  16
   0 -12   0 1881.26 189.307  30
   0 -12  -1 4942.26 312.808   6
   0 -12  -1 5292.56 335.560  30
   0 -12  -1 4659.30 317.208  23
   0 -12  -1 5006.12 335.892  16
   0 -12  -1 5538.32 341.311  29
   0 -12  -2 1296.41 139.014  32
   0  12   2 1417.94 152.920  36
   0 -12  -2 1692.05 172.640  29
   0 -12  -2 1582.71 160.769  30
   0 -12  -2 1155.80 135.693  23
   0 -12  -2 1592.06 166.770  16
   0 -12  -3 6211.56 367.043  29
   0 -12  -3 5958.77 367.746  16
   0 -12  -3 5693.79 357.074  30
   0 -12  -4 675.000 105.123  30
   0 -12  -4 678.617 116.525  29
   0 -12  -5 1202.97 106.178  30
   0 -12  -5 1104.43 112.690  29
   0 -13   8 1163.30 122.620  20
   0 -13   7 1254.80 122.399   6
   0 -13   7 1219.74 120.822  23
   0 -13   7 1375.89 135.910  20
   0  13  -7 1181.86 126.361  36
   0 -13   6 8643.03 488.055  23
   0 -13   6 8923.56 488.032   6
   0 -13   6 8315.19 488.267  20
   0 -13   6 9171.58 496.829  30
   0 -13   5 274.632 97.5571   6
   0 -13   5 39.7673 114.456  30
   0 -13   5 178.647 98.8787  23
   0 -13   4 24086.9 1224.24   6
   0 -13   4 21578.5 1212.19  16
   0 -13   4 25226.9 1231.19  30
   0 -13   4 24003.4 1225.96  23
   0 -13   3 417.165 102.943  16
   0 -13   3 291.688 114.343  29
   0 -13   3 326.317 124.308  30
   0 -13   3 325.572 108.183  23
   0 -13   2 41776.8 2095.42   6
   0 -13   2 42436.6 2099.44  30
   0 -13   2 38553.9 2093.42  16
   0 -13   2 42276.1 2101.73  29
   0 -13   1 349.205 109.398  30
   0 -13   1 460.860 119.870  29
   0 -13   1 656.236 106.771   6
   0 -13   1 455.031 111.724  16
   0 -13   1 341.169 103.128  23
   0 -13   0 17601.2 958.224  23
   0 -13   0 20068.9 965.544  30
   0  13   0 16532.6 957.494  36
   0 -13   0 18105.2 955.136   6
   0 -13   0 18793.3 968.362  16
   0 -13   0 19697.7 969.009  29
   0  13   1 1488.73 134.832  36
   0 -13  -1 1560.42 145.335  16
   0 -13  -1 1395.39 136.392  30
   0 -13  -1 1654.12 147.948  29
   0 -13  -2 735.674 97.6755  16
   0 -13  -2 685.788 93.6394  30
   0 -13  -2 824.004 104.852  29
   0 -13  -3 253.581 66.9608  29
   0  14  -6 272.368 67.0780  36
   0  14  -5 693.539 92.9023  36
   0 -14   4 661.680 82.3721  30
   0 -14   3 446.648 74.3000  29
   0 -14   3 555.070 76.8248  30
   0  14  -3 550.686 86.4705  36
   0 -14   2 152.085 63.6651  29
   0 -14   2 163.695 60.8040  30
   0  14  -2 158.280 70.0472  36
   0  14  -1 877.444 88.8557  36
   1 -14   0 62.0039 64.2323  30
   1 -14   1 1293.17 110.911  30
  -1  14  -1 935.424 103.534  36
   1 -14   2-182.069 92.4731  30
   1 -14   3 8165.06 460.612  23
   1 -14   3 8685.97 463.503  30
   1 -14   4 467.415 97.2229  30
   1 -14   4 429.150 81.5399   6
   1 -14   5 9589.21 517.344  30
   1 -14   6 2884.87 166.725  30
  -1  14  -6 1928.69 150.303  36
   1 -14   7 1526.29 116.091  30
   1 -13  -4 107.269 56.3268  30
   1 -13  -3 193.941 81.4467  30
   1 -13  -2-27.9203 92.5794  30
   1 -13  -2 165.285 78.5536  29
   1 -13  -2-16.6218 84.4018  16
   1 -13  -1-5.26638 84.3097  29
   1 -13  -1 128.593 102.596  30
   1 -13  -1 171.372 86.6742  23
   1 -13  -1 12.0866 90.1070  16
   1 -13  -1-23.7074 77.3347   6
   1 -13   0 1336.22 137.823   6
   1 -13   0 1539.53 146.863  23
   1 -13   0 1520.18 161.757  30
   1 -13   0 1392.37 140.522  29
   1 -13   0 1337.79 144.429  16
   1 -13   1 2871.90 210.846   6
   1 -13   1 2734.79 213.377  23
   1 -13   1 2742.62 206.596  29
   1 -13   1 2602.01 204.170  16
   1 -13   2 1307.88 164.323  30
   1 -13   2 1193.91 138.198  29
   1 -13   2 1293.83 133.441  16
   1 -13   3 6506.61 396.302  30
   1 -13   3 5854.78 368.602  29
   1 -13   3 6244.61 380.917  23
   1 -13   3 6525.98 381.130   6
   1 -13   4 441.238 136.864  30
   1 -13   4 629.075 119.771  20
   1 -13   4 606.541 119.306   6
   1 -13   4 861.852 130.015  23
   1 -13   5-120.136 98.4831  20
   1 -13   5-73.0205 98.6651   6
   1 -13   5-40.0039 97.4524  23
   1 -13   6 63.4613 99.6101  20
   1 -13   6-71.9933 93.8687   6
   1 -13   6 41.2129 89.0261  23
   1 -13   7 44.8130 81.9169   6
   1 -13   7-65.5045 79.6856  23
  -1  13  -7 52.1856 80.5317  34
   1 -13   7-47.0801 90.8830  20
  -1  13  -8-46.2823 80.2165  34
   1 -13   8-30.2934 80.6133  20
  -1  13  -9 3810.88 221.065  34
   1 -12  -6 6477.64 355.354  30
   1 -12  -5-5.15878 84.7436  30
   1 -12  -5 4.67200 78.5639  29
   1 -12  -4 7797.37 419.715  30
   1 -12  -4 6833.58 408.010  29
   1 -12  -4 6730.42 413.853  16
   1 -12  -3 160.180 106.503  29
   1 -12  -3 222.131 119.524  30
   1 -12  -3-86.3181 105.650  16
   1 -12  -2 3828.51 255.262   6
   1 -12  -2 3462.73 260.679  23
   1 -12  -2 4339.85 289.473  30
   1 -12  -2 4032.90 283.081  16
   1 -12  -2 4324.36 278.611  29
   1 -12  -1 113.500 116.825  29
   1 -12  -1 18.7247 136.217  30
   1 -12  -1 15.3659 106.093  23
   1 -12  -1 8.72529 114.195  16
   1 -12  -1-35.0541 98.0356   6
   1 -12   0 8489.70 488.245   6
   1 -12   0 8154.21 493.000  23
   1 -12   0 9664.24 522.022  30
   1 -12   0 8378.75 495.213  16
   1 -12   0 7600.84 492.657  29
   1 -12   1 334.371 158.856  30
   1 -12   1 294.468 126.623  29
   1 -12   1 163.618 119.874   6
   1 -12   1 205.762 101.079  20
   1 -12   1 51.2627 119.862  16
   1 -12   2 21202.7 1107.69  23
   1 -12   2 18936.2 1095.99  20
   1 -12   2 20052.3 1095.56  16
   1 -12   3 2648.95 224.374  16
   1 -12   3 3242.46 246.962  23
   1 -12   3 3282.07 244.686   6
   1 -12   3 3057.51 245.800  20
   1 -12   4 3279.08 253.559  23
   1 -12   4 3526.30 253.707   6
   1 -12   4 2769.03 250.456  20
   1 -12   5 198.808 119.931   6
   1 -12   5 75.1414 115.149  23
  -1  12  -5 15.1195 98.6539  34
   1 -12   5 169.146 128.457  20
   1 -12   6 2625.97 209.542   6
   1 -12   6 2377.20 204.217  23
  -1  12  -6 2072.20 180.389  34
   1 -12   6 2716.25 227.786  20
   1 -12   7 551.791 115.221   6
   1 -12   7 477.604 115.329  23
  -1  12  -7 380.572 114.340  34
   1 -12   7 388.613 131.147  20
   1 -12   8 5553.22 362.059   6
  -1  12  -8 7007.69 363.724  34
   1 -12   9 5661.25 368.473  20
  -1  12  -9 6187.11 344.948  34
   1 -12  10 7622.73 469.904  20
  -1  12 -10 8840.34 453.354  34
  -1  12 -11 1984.72 144.753  34
   1 -11  -7 3138.68 203.781  30
   1 -11  -7 2809.05 196.752  29
   1 -11  -6 757.369 124.564  30
   1 -11  -6 660.675 117.372  29
   1 -11  -5 17.1158 110.859  16
   1 -11  -5 181.956 116.371  30
   1 -11  -5 200.285 114.585  29
   1 -11  -4-9.07319 126.093  30
   1 -11  -4 25.9165 117.520  29
   1 -11  -4 95.3221 127.097  16
   1 -11  -3 101.528 134.769  16
   1 -11  -3 55.8136 123.200  29
   1 -11  -3-39.9169 136.945  30
   1 -11  -3 51.7628 103.006  23
   1 -11  -3 77.7017 94.2468   6
   1 -11  -2 259.455 139.355  16
   1 -11  -2 321.176 155.175  30
   1 -11  -2 291.897 135.053  29
   1 -11  -2 243.099 115.339  23
   1 -11  -2 286.751 109.809   6
   1 -11  -1 237.075 141.925  16
   1 -11  -1 310.904 116.793   6
   1 -11  -1 300.184 143.007  29
   1 -11  -1 395.804 168.627  30
   1 -11  -1 303.536 126.507  23
  -1  11   0 3704.47 462.685  37
   1 -11   0 4237.14 319.684  29
   1 -11   0 4136.42 513.024   2
   1 -11   0 3318.91 445.489   9
  -1  11   0 4731.83 468.021   3
   1 -11   0 4569.64 313.146  23
   1 -11   0 4824.24 308.683   6
   1 -11   0 4987.84 348.179  30
   1 -11   0 4144.83 311.797  16
   1 -11   0 4165.45 296.753  20
   1 -11   1 2780.37 226.434  20
  -1  11  -1 2390.61 364.634   3
   1 -11   1 2591.22 411.262   2
   1 -11   1 2806.69 223.360   6
   1 -11   1 2128.99 401.238   7
   1 -11   1 1864.96 340.752   9
   1 -11   1 2268.12 224.790  16
  -1  11  -1 2375.70 398.354  37
   1 -11   2-110.352 114.860  16
   1 -11   2 52.8323 133.330  20
  -1  11  -2 79.5884 236.077   3
   1 -11   2-65.7637 120.046  23
   1 -11   2-67.6733 185.019   9
   1 -11   2 62.5303 298.746   7
  -1  11  -2-203.980 237.659  37
   1 -11   3 46.7920 124.232  23
  -1  11  -3-298.029 245.059  37
   1 -11   3-264.733 335.214   7
   1 -11   3 172.747 128.730   6
   1 -11   3 36.9937 310.165   2
   1 -11   3 86.2426 113.966  16
   1 -11   3 99.4446 132.538  20
   1 -11   4 3366.23 251.829  23
  -1  11  -4 3033.62 448.883  37
   1 -11   4 3489.58 270.216  20
  -1  11  -4 2816.84 433.704  38
   1 -11   4 3591.05 474.429   2
  -1  11  -4 3348.49 403.313   3
   1 -11   4 3401.73 472.205   7
   1 -11   4 3114.19 248.799   6
   1 -11   4 2892.00 231.786  16
  -1  11  -4 2614.74 204.268  34
   1 -11   5 330.336 318.272   2
  -1  11  -5 536.348 261.985   3
  -1  11  -5 87.5758 267.081  37
   1 -11   5 328.962 151.475  20
  -1  11  -5-41.5219 247.713  38
   1 -11   5 188.641 124.335   6
   1 -11   5 261.396 126.067  23
  -1  11  -5-4.50844 109.450  34
   1 -11   6 7662.63 471.188  20
   1 -11   6 7398.72 447.433   6
   1 -11   6 8375.83 731.115   7
   1 -11   6 7680.88 450.235  23
  -1  11  -6 6880.93 416.494  34
  -1  11  -6 6835.52 682.239  37
   1 -11   7 55.2499 108.787  23
   1 -11   7 32.6361 111.010   6
  -1  11  -7 70.7180 120.497  34
  -1  11  -8 2300.62 199.128  34
   1 -11   8 2476.84 201.062   6
   1 -11   8 2520.84 235.114  20
   1 -11   9 77.7880 122.387  20
  -1  11  -9 25.2252 123.718  34
   1 -11  10 1465.02 173.001  20
  -1  11 -10 1722.82 163.583  34
   1 -11  11 284.626 107.913  20
  -1  11 -11 283.184 112.492  34
   1 -10  -9 8177.66 433.400  30
   1 -10  -9 7810.33 431.427  29
   1 -10  -8 289.318 99.6318  30
   1 -10  -8 302.334 97.1923  29
   1 -10  -7 669.238 130.128  30
   1 -10  -7 516.404 123.640  29
   1 -10  -6 185.073 129.347  30
   1 -10  -6 70.8552 124.765  29
   1 -10  -5 247.282 145.941  30
   1 -10  -5 58.6457 131.332  29
   1 -10  -5 74.0562 139.237  16
   1 -10  -4 490.616 151.060  16
   1 -10  -4 195.128 85.2060   6
   1 -10  -4 337.142 97.1486  32
   1 -10  -4 225.447 131.743  29
   1 -10  -4 350.627 151.422  30
   1 -10  -4 345.404 108.941  23
   1 -10  -3 19198.7 1347.47   9
   1 -10  -3 20649.7 1105.44  29
   1 -10  -3 21634.0 1115.85  16
   1 -10  -3 20077.8 1075.53   6
   1 -10  -3 22001.7 1120.94  30
   1 -10  -3 19500.1 1082.22  23
   1 -10  -3 18508.0 1262.38   2
   1 -10  -2 84.8560 252.981   9
   1 -10  -2 63.4720 129.706  29
   1 -10  -2-138.267 149.389  30
   1 -10  -2 22.0747 141.026  16
   1 -10  -2-143.997 111.658   6
   1 -10  -2-53.0608 125.459  23
   1 -10  -2-227.560 284.816   2
  -1  10   2 50.3636 246.928   3
   1 -10  -1 17524.6 1047.13  20
   1 -10  -1 21584.7 1098.03  30
   1 -10  -1 21576.7 1059.84   6
   1 -10  -1 20136.5 1078.64  29
   1 -10  -1 19255.0 1266.10   2
   1 -10  -1 18374.6 1291.61   9
  -1  10   1 19790.5 1205.43   3
  -1  10   1 18683.1 1264.52  37
   1 -10  -1 19507.3 1064.09  23
   1 -10  -1 20418.0 1077.62  16
   1 -10   0 322.567 125.737  23
  -1  10   0 149.667 235.938  37
  -1  10   0 362.109 257.215   3
   1 -10   0 473.036 297.976   2
   1 -10   0 211.861 274.960   7
   1 -10   0 302.208 119.128   6
   1 -10   0 306.589 226.420   9
   1 -10   0 324.193 128.072  20
   1 -10   0 344.188 134.017  16
  -1  10  -1 155.911 259.827  37
  -1  10  -1-241.693 244.823   3
   1 -10   1-33.9424 265.972   2
   1 -10   1-141.218 300.380   7
   1 -10   1 36.4135 212.116   9
   1 -10   1-41.4574 127.053  20
   1 -10   1 116.165 126.991  16
   1 -10   2 415.706 135.630  23
  -1  10  -2 485.516 248.727   3
   1 -10   2 343.824 240.314   9
  -1  10  -2 401.346 270.783  37
   1 -10   2 327.917 300.322   7
   1 -10   2 648.957 150.834  20
   1 -10   2 311.487 125.310  16
   1 -10   3 5981.00 361.796  23
   1 -10   3 6711.78 592.375   2
   1 -10   3 5132.37 504.800   9
  -1  10  -3 6387.59 612.430  37
   1 -10   3 6102.30 359.961   6
   1 -10   3 5122.99 559.334   7
  -1  10  -3 4482.44 304.339  34
   1 -10   3 5179.72 348.951  16
   1 -10   3 6504.54 383.228  20
  -1  10  -4-197.517 244.173   3
   1 -10   4-69.9088 284.559   2
  -1  10  -4 87.2137 101.071  34
   1 -10   4-100.136 327.331   7
   1 -10   4 104.690 121.855   6
   1 -10   4 201.783 124.801  23
   1 -10   4 80.5342 110.627  16
   1 -10   4 278.044 141.831  20
  -1  10  -4 214.137 272.256  37
   1 -10   5 9932.68 547.563   6
   1 -10   5 10587.9 575.097  20
   1 -10   5 9555.62 542.966  23
   1 -10   5 8990.06 760.432   2
  -1  10  -5 8457.62 761.366  38
  -1  10  -5 9742.71 816.235  37
  -1  10  -5 10103.3 700.925   3
  -1  10  -5 8300.88 506.136  34
   1 -10   5 9334.58 719.522  39
   1 -10   6 6483.89 656.336   7
   1 -10   6 5998.40 384.669   6
   1 -10   6 6008.57 604.931   2
  -1  10  -6 6126.99 521.659   3
   1 -10   6 6203.82 382.368  23
  -1  10  -6 5081.37 571.848  38
  -1  10  -6 5826.05 629.177  37
   1 -10   6 4699.29 523.590  39
  -1  10  -6 6330.31 358.965  34
   1 -10   7 7061.50 440.178   6
   1 -10   7 7347.52 730.771   7
  -1  10  -7 6727.60 687.129  37
   1 -10   7 7675.15 470.317  20
  -1  10  -7 8421.48 609.997   3
   1 -10   7 7465.09 663.794   2
   1 -10   7 6540.71 620.156  39
   1 -10   7 6841.39 435.629  23
  -1  10  -7 6386.18 639.491  38
  -1  10  -7 7692.08 423.726  34
   1 -10   8 3237.03 269.416  20
  -1  10  -8 3439.97 239.854  34
   1 -10   8 2998.32 239.310   6
  -1  10  -9 8176.36 453.836  34
   1 -10   9 7191.08 478.594  20
  -1  10 -10 3279.61 232.218  34
   1 -10  10 2873.19 245.207  20
  -1  10 -10 2749.20 222.058  19
   1 -10  11 5428.72 350.722  20
   1 -10  12 6771.90 400.247  20
  -1  10 -13 3299.59 211.149  34
   1  -9 -10 113.742 75.5687  30
   1  -9 -10 70.5753 73.7823  29
   1  -9  -9 1278.59 141.944  30
   1  -9  -9 1293.38 144.521  29
   1  -9  -8 737.080 139.517  30
   1  -9  -8 517.702 133.656  29
   1  -9  -7 1240.20 169.554  30
   1  -9  -7 1114.31 166.459  29
   1  -9  -6 2139.95 175.972  32
   1  -9  -6 2436.70 191.982  33
   1  -9  -6 2917.10 243.111  30
   1  -9  -6 2571.10 235.625  29
   1  -9  -5 1969.42 205.638  29
   1  -9  -5 1389.03 149.965  32
   1  -9  -5 2118.41 218.723  30
   1  -9  -5 1646.53 206.632  16
   1  -9  -5 1377.04 143.661  23
   1  -9  -5 1542.76 150.890  33
   1  -9  -5 1341.19 338.893   9
   1  -9  -4 544.385 296.304   9
   1  -9  -4 674.442 117.400   6
   1  -9  -4 690.730 124.624  32
   1  -9  -4 783.970 175.380  16
   1  -9  -4 975.879 168.990  29
   1  -9  -4 685.814 168.290  30
   1  -9  -4 752.884 129.377  23
   1  -9  -4 751.500 115.933  33
   1  -9  -3-43.3328 240.124   9
  -1   9   3 45.8411 225.708   3
   1  -9  -3 89.1018 270.958   2
   1  -9  -3-11.1118 140.934  16
   1  -9  -3 132.465 103.590   6
   1  -9  -3 199.778 136.998  29
   1  -9  -3 44.3891 140.041  30
   1  -9  -3 25.5782 82.0626  33
   1  -9  -3 66.1209 113.690  23
   1  -9  -2 143.092 106.605   6
   1  -9  -2 168.253 139.403  16
   1  -9  -2 288.715 139.805  29
   1  -9  -2 177.078 150.363  30
   1  -9  -2 119.791 97.0596  20
   1  -9  -2-122.231 245.764   9
   1  -9  -2-30.1407 243.922   2
  -1   9   2-130.527 228.137   3
   1  -9  -2 182.595 119.090  23
  -1   9   2 191.761 201.206  37
   1  -9  -1 37872.4 1966.85  16
   1  -9  -1 38434.5 1945.90   6
   1  -9  -1 34793.5 2071.85   7
  -1   9   1 39039.5 2168.39  37
   1  -9  -1 34590.5 2171.00   9
  -1   9   1 37452.5 2058.70   3
   1  -9  -1 39213.3 1983.75  30
   1  -9  -1 37731.2 1952.72  20
   1  -9  -1 39086.2 1952.76  23
   1  -9  -1 36228.8 2124.51   2
  -1   9   0 11813.7 762.510   3
   1  -9   0 11412.8 661.644  16
   1  -9   0 11852.9 645.059   6
   1  -9   0 12153.9 806.263   7
  -1   9   0 12081.3 860.651  37
   1  -9   0 10102.8 833.009   9
   1  -9   0 11591.8 659.808  20
   1  -9   0 11608.7 824.667   2
   1  -9   1 59203.0 3497.07   9
   1  -9   1 63909.0 3309.29  16
   1  -9   1 63714.7 3448.21   7
  -1   9  -1 67596.2 3542.56  37
   1  -9   1 69102.4 3323.14  20
  -1   9  -1 64923.3 3406.87   3
   1  -9   2 1627.50 181.609  20
   1  -9   2 1390.70 161.916  16
   1  -9   2 1154.20 327.238   7
   1  -9   2 1389.00 273.566   9
   1  -9   2 1598.76 301.978   2
  -1   9  -2 1312.63 255.766   3
  -1   9  -2 866.962 296.780  37
   1  -9   3 2102.27 189.604  16
   1  -9   3 2482.74 386.648   7
   1  -9   3 2184.88 207.245  20
   1  -9   3 2167.28 301.752  39
  -1   9  -3 1826.52 362.351  37
   1  -9   3 2050.55 348.397   2
   1  -9   4-85.5625 205.095  39
   1  -9   4 59.0102 118.288  20
   1  -9   4 154.783 112.613   6
  -1   9  -4-21.0121 201.663   3
   1  -9   4 92.4484 235.041   2
   1  -9   4 7.36842 99.8040  16
  -1   9  -4-39.2066 261.359  37
  -1   9  -4-122.914 305.382  10
  -1   9  -5 3442.21 460.592  37
   1  -9   5 3264.94 462.443   7
   1  -9   5 3310.31 237.228   6
   1  -9   5 2797.89 407.365   2
  -1   9  -5 2701.06 345.659   3
   1  -9   5 2518.63 365.936  39
  -1   9  -5 2688.05 407.078  38
  -1   9  -5 2816.33 424.921  10
  -1   9  -6 275.075 321.602  10
   1  -9   6 98.0207 270.974   2
  -1   9  -6 21.7314 231.364   3
   1  -9   6 252.448 117.598   6
   1  -9   6 382.878 349.953   7
   1  -9   6 33.4369 231.100  39
  -1   9  -6 226.063 242.086  38
   1  -9   6 219.978 111.937  23
  -1   9  -6 235.269 109.672  34
  -1   9  -6 469.946 282.388  37
  -1   9  -7 16081.9 1074.91  10
  -1   9  -7 16780.7 996.045   3
   1  -9   7 17993.5 1163.80   7
   1  -9   7 16261.5 856.702   6
  -1   9  -7 16284.7 834.056  34
   1  -9   7 14748.4 847.340  23
   1  -9   7 17163.1 1091.46   2
   1  -9   7 13539.1 1052.14  39
  -1   9  -7 13414.7 1055.79  38
   1  -9   8-347.201 392.478   7
   1  -9   8 288.252 114.462   6
  -1   9  -8-31.5133 353.973  10
  -1   9  -8 412.367 135.197  34
   1  -9   8 188.545 242.327  39
  -1   9  -8-35.4566 218.791  38
  -1   9  -9 9208.95 794.973  10
  -1   9  -9 9112.42 549.552  11
   1  -9   9 8662.51 765.549  39
  -1   9  -9 10526.8 548.366  34
  -1   9 -10-7.56381 110.676  11
  -1   9 -11 11698.1 660.357  11
  -1   9 -11 12219.4 663.552  19
   1  -9  11 12127.6 677.269  20
   1  -9  12 372.929 116.745  20
  -1   9 -12 581.518 132.237  34
  -1   9 -13 4393.14 271.243  34
   1  -8 -11-18.1598 75.9113  30
   1  -8 -10 773.200 122.834  30
   1  -8  -9-92.1214 122.338  30
   1  -8  -9-8.69232 125.769  29
   1  -8  -8 1564.86 192.084  30
   1  -8  -8 1738.07 196.694  29
   1  -8  -7-41.1005 94.7960  26
   1  -8  -7-121.434 140.966  28
   1  -8  -7 43.8776 140.831  29
   1  -8  -7 95.7388 145.643  30
   1  -8  -7 6.39000 79.5948  32
   1  -8  -7 113.233 138.814  16
   1  -8  -7 138.433 104.835  33
   1  -8  -6 20052.1 1033.95  30
   1  -8  -6 19000.7 1000.60  28
   1  -8  -6 19361.0 1032.07  29
   1  -8  -6 17070.6 988.933  32
   1  -8  -6 19336.7 991.423  33
   1  -8  -5 97.1874 98.7307  33
   1  -8  -5 179.949 96.5682  32
   1  -8  -5 131.299 94.9250  23
   1  -8  -5 121.529 132.071  28
   1  -8  -5 184.640 144.679  30
   1  -8  -5 226.736 140.849  29
   1  -8  -5 459.600 300.848   9
   1  -8  -4 11217.9 660.007  29
   1  -8  -4 10665.1 788.110   2
   1  -8  -4 12104.5 915.162   9
   1  -8  -4 10918.1 621.721   6
   1  -8  -4 11843.5 664.765  30
   1  -8  -4 13269.5 675.225  16
   1  -8  -4 11244.7 616.214  33
   1  -8  -4 11001.1 631.554  23
   1  -8  -3 568.294 98.5735  33
   1  -8  -3 527.110 110.500   6
   1  -8  -3 537.619 151.029  16
   1  -8  -3 529.762 147.464  30
   1  -8  -3 602.891 144.929  29
   1  -8  -3 408.598 117.171  23
   1  -8  -3 793.448 297.104   9
  -1   8   3 252.606 190.190  37
   1  -8  -3 265.756 89.8115  20
   1  -8  -3 632.857 256.313   2
  -1   8   3 525.957 225.806   3
   1  -8  -2 9725.66 575.877  33
   1  -8  -2 11334.2 632.827  30
   1  -8  -2 10301.0 752.085   2
   1  -8  -2 11454.3 604.609  23
   1  -8  -2 10575.8 817.440   9
   1  -8  -2 10466.9 705.800   7
   1  -8  -2 11141.4 595.545   6
   1  -8  -2 10871.4 600.669  20
  -1   8   2 11528.3 783.673  37
  -1   8   2 10479.8 692.642   3
   1  -8  -2 11559.2 624.721  16
   1  -8  -1 3476.75 416.858   9
   1  -8  -1 2911.95 352.239   7
  -1   8   1 3450.42 391.351  37
   1  -8  -1 3656.32 259.754  16
   1  -8  -1 3239.52 373.616   2
  -1   8   1 2776.63 309.696   3
   1  -8  -1 3487.88 246.972  20
  -1   8   0 15157.0 881.806   3
   1  -8   0 15646.5 1003.34   9
   1  -8   0 14026.1 919.730   7
   1  -8   0 15373.8 816.556  20
   1  -8   0 14718.1 943.863   2
   1  -8   0 14682.5 812.674  16
  -1   8   0 15043.4 989.379  37
   1  -8   1 496.148 249.635   7
  -1   8  -1 595.760 241.981  37
   1  -8   1 687.108 137.755  20
  -1   8  -1 889.574 194.434   3
   1  -8   1 773.521 126.359  16
   1  -8   1 582.775 170.836  39
   1  -8   2 613.908 266.138   7
   1  -8   2 700.927 128.753  20
   1  -8   2 573.409 180.616  39
   1  -8   2 393.039 210.500   2
  -1   8  -2 492.260 242.984  37
   1  -8   2 647.053 121.275  16
   1  -8   3 11394.9 807.869  39
   1  -8   3 11658.7 663.916  16
  -1   8  -3 13440.6 819.202  10
  -1   8  -3 12986.8 882.118  37
   1  -8   3 13809.9 841.319   2
   1  -8   4 15095.2 933.041   2
  -1   8  -4 14913.3 854.344   3
   1  -8   4 13611.5 755.790  16
  -1   8  -4 14278.9 904.462  10
  -1   8  -4 14292.9 987.419  37
   1  -8   4 14197.4 928.102  39
   1  -8   5 13364.6 765.290   6
   1  -8   5 15952.3 987.702   7
   1  -8   5 15170.6 953.644   2
  -1   8  -5 14354.6 922.854  10
  -1   8  -5 12865.0 963.218  38
  -1   8  -5 13922.7 999.596  37
   1  -8   5 15694.6 972.302  39
  -1   8  -5 14735.8 862.811   3
  -1   8  -6 3340.67 344.665   3
   1  -8   6 3079.76 405.679  39
  -1   8  -6 2516.45 385.159  38
  -1   8  -6 3503.16 460.665  37
   1  -8   6 3577.95 243.642   6
   1  -8   6 3880.22 499.681   7
   1  -8   6 3241.68 413.516   2
  -1   8  -6 3102.39 433.629  10
  -1   8  -7 602.061 124.020  11
  -1   8  -7 844.113 348.581  10
   1  -8   7 743.795 120.640  23
  -1   8  -7 752.798 125.435  34
  -1   8  -7 653.079 226.218   3
   1  -8   7 469.872 291.061   2
   1  -8   7 990.677 402.902   7
   1  -8   7 670.010 122.946   6
   1  -8   7 247.164 237.704  39
  -1   8  -7 716.883 258.863  38
  -1   8  -8 1873.92 395.374  10
  -1   8  -8 1960.94 193.353  11
   1  -8   8 2610.41 499.448   7
  -1   8  -8 2356.07 412.859  37
  -1   8  -8 1841.31 325.127  38
   1  -8   8 2606.34 397.082  39
   1  -8   9 2947.79 442.541  39
  -1   8  -9 3380.59 254.048  11
  -1   8  -9 2908.74 475.591  10
  -1   8 -10-129.932 352.812  10
  -1   8 -10-79.8118 120.681  11
  -1   8 -10 187.921 263.742   8
   1  -8  10-82.2608 242.458  39
  -1   8 -10-124.531 130.943  34
  -1   8 -11 1284.84 159.927  19
  -1   8 -11 1629.27 172.952  34
  -1   8 -11 1312.54 168.358  11
  -1   8 -12 101.526 94.2601  19
   1  -8  12 31.9730 104.621  20
  -1   8 -12-16.2362 123.842  34
  -1   8 -12-38.9258 111.753  11
  -1   8 -13 802.923 130.186  34
  -1   8 -13 841.971 127.511  11
  -1   8 -14-112.541 80.4846  18
   1  -7 -11 4430.68 287.979  30
   1  -7 -10 54.7445 111.732  26
   1  -7 -10 240.240 131.020  30
   1  -7 -10 98.3481 137.084  28
   1  -7  -9 669.577 137.552  26
   1  -7  -9 762.996 165.585  30
   1  -7  -9 417.355 164.668  28
   1  -7  -8 193.166 271.436   9
   1  -7  -8 383.831 123.524  33
   1  -7  -8 164.393 160.448  28
   1  -7  -8 385.434 162.998  29
   1  -7  -8 288.323 132.981  26
   1  -7  -8 170.435 155.183  16
   1  -7  -8 272.873 158.510  30
   1  -7  -7-77.8413 146.561  30
   1  -7  -7 29.0332 96.1070  32
   1  -7  -7 23.4240 144.727  16
   1  -7  -7-8.30701 118.296  26
   1  -7  -7-48.5816 262.005   9
   1  -7  -7 15.4662 149.242  28
   1  -7  -7-115.028 146.950  29
   1  -7  -7 27.4584 109.686  33
   1  -7  -6 3381.44 255.436  32
   1  -7  -6 3985.07 299.377  30
   1  -7  -6 3790.02 280.057  28
   1  -7  -6 3797.42 295.209  29
   1  -7  -6 3292.20 263.819  26
   1  -7  -6 4244.24 258.946  33
   1  -7  -5 2367.73 186.905  23
   1  -7  -5 2587.15 187.944  33
   1  -7  -5 2224.74 192.176  32
   1  -7  -5 2450.98 230.657  30
   1  -7  -5 2395.03 214.813  28
   1  -7  -5 2351.04 224.970  29
   1  -7  -4 32999.8 1717.27   6
   1  -7  -4 33902.4 1727.94  23
   1  -7  -4 33760.0 1715.56  33
   1  -7  -4 34254.0 1755.41  30
   1  -7  -4 37216.3 1762.02  16
   1  -7  -4 31937.5 1723.52  28
   1  -7  -4 33334.6 1751.51  29
  -1   7   4 33743.3 1809.41   3
   1  -7  -4 34948.3 1732.98  24
   1  -7  -4 31536.0 1861.19   2
  -1   7   4 31825.5 1862.10  37
   1  -7  -4 34749.7 1995.33   9
  -1   7   3 12494.1 845.730  37
   1  -7  -3 12533.0 778.925   7
   1  -7  -3 13320.3 697.001   6
   1  -7  -3 12849.2 702.818  23
   1  -7  -3 12184.6 696.561  20
   1  -7  -3 12311.4 686.312  33
   1  -7  -3 14262.6 729.631  16
   1  -7  -3 13220.4 728.098  30
   1  -7  -3 13098.0 724.938  29
   1  -7  -3 13740.3 844.736   2
   1  -7  -3 13501.7 706.755  24
  -1   7   3 12963.5 780.490   3
   1  -7  -3 13030.6 695.852  12
   1  -7  -3 15047.0 948.278   9
   1  -7  -2 99514.1 5300.31  33
   1  -7  -2 107208. 5338.68  30
   1  -7  -2 105848. 5306.92  12
   1  -7  -2 104646. 5525.90   9
   1  -7  -2 111760. 5313.10  24
   1  -7  -2 107411. 5441.92   2
   1  -7  -2 113897. 5335.18  16
  -1   7   2 106270. 5378.69   3
   1  -7  -2 105321. 5318.13  20
   1  -7  -2 100275. 5383.54   7
  -1   7   2 111639. 5476.05  37
  -1   7   1 4339.07 426.875  37
   1  -7  -1 4352.93 448.818   9
   1  -7  -1 4304.32 399.814   2
   1  -7  -1 5020.86 308.333  16
  -1   7   1 4361.95 348.564   3
   1  -7  -1 4978.30 295.599  12
   1  -7  -1 4250.16 385.532   7
   1  -7  -1 4657.04 298.671  20
   1  -7   0 27365.6 1546.17   7
   1  -7   0 26991.0 1523.95  39
  -1   7   0 28502.6 1610.37  37
   1  -7   0 27446.2 1614.80   9
   1  -7   0 26621.4 1563.44   2
   1  -7   0 28088.9 1464.35  16
   1  -7   0 28968.9 1452.73  12
  -1   7   0 29041.3 1510.35   3
   1  -7   0 29289.7 1466.92  20
  -1   7  -1 5671.74 472.421  10
  -1   7  -1 6198.18 402.906   3
   1  -7   1 5891.15 355.215  16
   1  -7   1 5131.72 427.580  39
  -1   7  -1 5879.32 497.258  37
   1  -7   1 5984.16 467.600   7
   1  -7   1 6043.75 360.958  20
  -1   7  -2 54976.4 2941.03  37
  -1   7  -2 56517.7 2860.60  10
   1  -7   2 54862.9 2775.64   5
   1  -7   2 54719.2 2878.64  39
   1  -7   2 57139.2 2889.24   7
   1  -7   2 53776.7 2773.34  16
   1  -7   2 55848.6 2893.51   2
   1  -7   3 2607.06 298.786   2
   1  -7   3 2392.78 299.565  39
  -1   7  -3 2655.05 356.326  37
  -1   7  -3 2538.70 319.457  10
   1  -7   3 2197.74 214.414   5
  -1   7  -3 3110.82 258.107   3
   1  -7   3 2598.58 185.991  16
   1  -7   4 44808.2 2419.55  39
  -1   7  -4 42589.2 2455.93  37
  -1   7  -4 45380.3 2331.99   3
   1  -7   4 48641.4 2426.00   7
  -1   7  -4 43210.3 2368.50  10
   1  -7   4 44269.4 2399.83   2
  -1   7  -5 907.639 251.653  38
   1  -7   5 394.613 232.612  39
  -1   7  -5 545.039 270.539  10
  -1   7  -5 986.426 279.079  37
  -1   7  -5 810.320 179.077   3
   1  -7   5 229.537 209.718   2
   1  -7   5 685.505 294.453   7
   1  -7   6 50052.3 2619.21  39
  -1   7  -6 47445.5 2607.60  38
  -1   7  -6 48797.3 2486.44   3
   1  -7   6 44484.0 2406.03   6
   1  -7   6 51199.0 2614.64   7
  -1   7  -6 50753.7 2557.11  10
   1  -7   6 50512.5 2576.31   2
  -1   7  -7 15.1339 181.132   3
   1  -7   7-150.338 249.891   2
   1  -7   7 168.297 238.343  39
  -1   7  -7-29.9791 203.580  38
   1  -7   7-91.3202 330.689   7
   1  -7   7 300.256 98.3174   6
  -1   7  -7 119.951 288.598  10
  -1   7  -7 178.913 110.549  11
  -1   7  -8 24840.8 1381.57  10
  -1   7  -8 22012.6 1183.05  11
   1  -7   8 24265.5 1440.80  39
  -1   7  -8 19967.9 1339.13  38
   1  -7   8 22487.7 1434.55   7
  -1   7  -8 23336.4 1451.30  37
   1  -7   9 121.554 262.959  39
  -1   7  -9 220.903 121.807  34
  -1   7  -9 409.667 344.198  10
  -1   7  -9 343.265 137.951  11
   1  -7  10 513.734 290.333  39
  -1   7 -10 821.363 144.747  19
  -1   7 -10 749.562 142.238  34
  -1   7 -10 697.959 292.119   8
  -1   7 -10 735.483 152.932  11
   1  -7  11 301.840 271.327  39
  -1   7 -11 31.4626 344.057  10
  -1   7 -11 90.7159 257.872   8
  -1   7 -11 146.034 127.455  11
  -1   7 -11 43.3429 109.410  19
  -1   7 -11-46.4193 130.114  34
  -1   7 -12 3045.97 256.146  11
  -1   7 -12 3194.10 241.002  19
  -1   7 -12 3503.40 238.620  34
  -1   7 -13 1240.96 159.585  11
  -1   7 -13 1043.52 140.869  34
  -1   7 -14 3605.86 239.901  11
  -1   7 -14 3215.14 235.012  18
   1  -6 -12 67.5864 99.7758  26
   1  -6 -11 291.085 151.353  28
   1  -6 -11 203.842 120.250  26
   1  -6 -10-62.0081 156.098  28
   1  -6 -10 6.61940 107.098  27
   1  -6 -10 71.0822 132.442  26
   1  -6  -9 7348.51 435.390  28
   1  -6  -9 6666.63 683.228   9
   1  -6  -9 5860.16 402.920  27
   1  -6  -9 7495.16 437.315  26
   1  -6  -9 7022.24 417.023  33
   1  -6  -8 3350.56 267.415  16
   1  -6  -8 2938.58 224.170  33
   1  -6  -8 3413.10 480.113   9
   1  -6  -8 2919.41 252.174  28
   1  -6  -8 2524.24 236.121  22
   1  -6  -8 2329.77 214.796  27
   1  -6  -8 2864.66 244.517  26
   1  -6  -7 10051.4 588.658  16
   1  -6  -7 10736.8 858.436   9
   1  -6  -7 10089.2 548.863  33
   1  -6  -7 8792.47 545.927  32
   1  -6  -7 11078.9 568.382  28
   1  -6  -7 10346.2 591.739  29
   1  -6  -7 9449.07 559.621  22
   1  -6  -7 10017.7 566.656  26
   1  -6  -7 8707.26 542.258  27
   1  -6  -6 300.380 255.908   9
   1  -6  -6 193.093 96.1467  32
   1  -6  -6 95.1608 138.811  16
   1  -6  -6 103.114 135.059  29
   1  -6  -6 94.7126 135.945  28
   1  -6  -6 113.103 112.114  22
   1  -6  -6 29.7936 94.3057  33
   1  -6  -6 77.7241 115.980  26
   1  -6  -6 123.567 136.697  24
   1  -6  -5 291.980 96.2291  32
   1  -6  -5 357.619 126.300  29
   1  -6  -5 222.265 122.877  28
  -1   6   5 60.5322 151.509  37
   1  -6  -5 372.677 200.934   2
   1  -6  -5 554.814 135.277  24
   1  -6  -5 336.025 108.917  26
   1  -6  -5 380.574 79.9034  25
   1  -6  -5 295.749 96.0368  23
   1  -6  -5 295.019 113.268  22
   1  -6  -5 339.896 93.3450  33
   1  -6  -4 48.0814 81.9753  33
   1  -6  -4 50.5166 116.567  16
  -1   6   4 23.8662 149.445   3
   1  -6  -4-37.2823 194.720   2
   1  -6  -4 164.122 111.971  28
   1  -6  -4 32.6489 112.293  29
   1  -6  -4 105.032 94.3344  12
   1  -6  -4 105.951 66.7655  25
   1  -6  -4 63.1494 110.998  24
   1  -6  -4 66.3857 81.9478  23
  -1   6   4 121.071 150.710  37
   1  -6  -4 75.7619 76.4694   6
   1  -6  -3 6198.54 355.590  20
  -1   6   3 5943.23 466.551  37
   1  -6  -3 6251.94 374.303  16
   1  -6  -3 7077.03 476.389   2
   1  -6  -3 5477.57 417.848   7
   1  -6  -3 6052.39 346.719   6
   1  -6  -3 5824.55 372.544  29
   1  -6  -3 5899.38 347.359  12
   1  -6  -3 6328.57 355.481  24
   1  -6  -3 6073.85 354.905  23
  -1   6   3 6085.34 406.807   3
   1  -6  -3 5925.75 529.385   9
   1  -6  -2 432.133 107.145  12
   1  -6  -2 205.451 188.874   9
   1  -6  -2 383.604 186.508   7
   1  -6  -2 434.110 186.990   2
  -1   6   2 521.140 141.540   3
   1  -6  -2 492.011 57.9343  17
   1  -6  -2 523.218 114.083  16
   1  -6  -2 423.851 99.3561  20
  -1   6   2 212.514 173.370  37
   1  -6  -1 2766.47 195.356  12
   1  -6  -1 2950.90 333.720   9
   1  -6  -1 2266.19 276.900   7
   1  -6  -1 2693.93 281.846   2
  -1   6   1 3211.95 320.014  37
   1  -6  -1 2537.91 206.573   5
   1  -6  -1 2724.98 203.913  16
   1  -6  -1 2896.68 200.558  20
   1  -6   0 6646.98 368.173  12
   1  -6   0 6012.34 424.151  39
   1  -6   0 6005.25 372.782   5
  -1   6   0 6744.92 495.642  37
   1  -6   0 6673.28 377.217  20
   1  -6   0 6551.88 373.988  16
   1  -6   0 6123.52 455.489   7
   1  -6   1 24325.0 1342.64  39
  -1   6  -1 26005.5 1406.69  37
  -1   6  -1 24462.4 1330.22  10
   1  -6   1 24190.5 1361.51   2
   1  -6   1 25357.4 1273.26  16
   1  -6   1 23790.7 1352.89   7
   1  -6   2 2467.37 260.765   2
   1  -6   2 2145.27 194.682   5
  -1   6  -2 2241.46 270.917  10
   1  -6   2 2257.24 166.178  16
  -1   6  -2 2860.71 315.831  37
   1  -6   2 2129.59 259.406  39
   1  -6   3 1674.79 242.072  39
   1  -6   3 1787.29 234.556   2
  -1   6  -3 1450.92 251.892  10
  -1   6  -3 1378.37 262.084  37
   1  -6   3 1099.76 160.977   5
  -1   6  -4 48222.2 2537.68   3
   1  -6   4 52840.6 2629.86   7
  -1   6  -4 48116.7 2576.29  10
   1  -6   4 50354.8 2607.77   2
  -1   6  -4 47874.1 2660.76  37
   1  -6   4 51712.0 2635.03  39
  -1   6  -5 13470.0 807.695   3
  -1   6  -5 15691.5 884.082  10
   1  -6   5 16182.0 938.511   7
  -1   6  -5 12289.0 899.440  38
  -1   6  -5 14990.4 958.637  37
   1  -6   5 14285.4 917.634  39
   1  -6   5 15646.1 898.402   2
  -1   6  -6 918.722 271.229  10
  -1   6  -6 780.367 170.547   3
   1  -6   6 826.775 236.647   2
   1  -6   6 975.773 305.690   7
   1  -6   6 755.453 105.387   6
  -1   6  -6 547.338 222.425  38
   1  -6   6 836.849 256.205  39
  -1   6  -7 926.144 136.907  11
  -1   6  -7 766.413 289.194  10
  -1   6  -7 1310.50 312.075  37
  -1   6  -7 1196.58 199.561   3
   1  -6   7 844.073 242.227   2
  -1   6  -7 896.840 243.469  38
   1  -6   7 1234.18 293.860  39
   1  -6   7 1356.32 361.268   7
  -1   6  -8 17967.9 1196.71  37
  -1   6  -8 17357.0 961.659  11
  -1   6  -8 18370.1 929.426  34
   1  -6   8 18069.8 1180.69  39
  -1   6  -8 17148.8 1091.71  38
  -1   6  -9 12303.0 647.916  34
   1  -6   9 11612.3 917.711  39
  -1   6  -9 11078.3 910.302   8
  -1   6  -9 12022.8 686.086  11
  -1   6 -10 55038.7 2791.91  10
  -1   6 -10 44929.0 2844.34   8
  -1   6 -10 52012.1 2556.88  34
  -1   6 -10 48336.8 2583.59  19
  -1   6 -10 50856.0 2598.69  11
  -1   6 -11 3773.39 502.709  10
  -1   6 -11 3074.79 458.841   8
  -1   6 -11 3563.76 257.369  34
  -1   6 -11 3660.03 273.168  19
  -1   6 -11 4296.80 301.142  11
  -1   6 -12 173.641 146.424  11
  -1   6 -12 89.6372 110.006  19
  -1   6 -12 94.6968 118.724  34
  -1   6 -13 39.6762 88.7778  19
  -1   6 -13 27.3999 129.034  11
  -1   6 -14 2588.94 206.785  11
  -1   6 -14 2200.47 189.849  18
   1  -5 -13 1099.23 129.077  29
   1  -5 -13 916.205 122.309  26
   1  -5 -12 3112.87 234.370  29
   1  -5 -12 2400.91 218.381  26
   1  -5 -12 2515.80 201.024  27
   1  -5 -11 7280.47 461.381  22
   1  -5 -11 7988.32 472.984  26
   1  -5 -11 7671.87 451.981  27
   1  -5 -10 6886.55 459.537  22
   1  -5 -10 7188.42 448.943  27
   1  -5 -10 8317.22 477.764  26
   1  -5 -10 8273.30 471.762  28
   1  -5 -10 5764.32 677.667   9
   1  -5  -9 150.795 292.876   9
   1  -5  -9 53.0308 122.555  33
   1  -5  -9 496.069 172.329  24
   1  -5  -9 10.3153 139.231  26
   1  -5  -9 136.865 126.549  27
   1  -5  -9 16.3584 152.413  28
   1  -5  -9 206.783 145.310  22
   1  -5  -8 3119.21 259.894  28
   1  -5  -8 3651.27 514.284   9
   1  -5  -8 3317.44 243.155  33
   1  -5  -8 3216.40 268.507  24
   1  -5  -8 3362.31 265.531  22
   1  -5  -8 3354.30 272.310  26
   1  -5  -8 3614.38 255.186  27
   1  -5  -8 3457.55 285.376  16
   1  -5  -7 2445.65 213.027  26
   1  -5  -7 2259.94 194.009  27
   1  -5  -7 2317.73 397.091   9
   1  -5  -7 2349.79 184.549  33
   1  -5  -7 1939.64 182.949  32
   1  -5  -7 2242.82 208.046  22
   1  -5  -7 2152.19 208.598  28
   1  -5  -7 2269.33 225.139  29
   1  -5  -7 2539.16 231.539  16
   1  -5  -6 4188.54 286.958  27
   1  -5  -6 5086.18 314.558  26
   1  -5  -6 4430.05 281.770  33
   1  -5  -6 4855.87 322.712  16
   1  -5  -6 5612.59 532.945   9
   1  -5  -6 4313.67 291.354  32
   1  -5  -6 4619.25 301.169  28
   1  -5  -6 5003.60 325.538  29
   1  -5  -6 4368.10 300.209  22
   1  -5  -5 68724.4 3585.39  22
   1  -5  -5 70288.0 3574.99  23
   1  -5  -5 72674.6 3577.26  24
   1  -5  -5 70397.0 3665.63   2
   1  -5  -5 72996.7 3581.36  28
   1  -5  -5 73929.6 3606.19  29
  -1   5   5 71492.4 3617.37   3
  -1   5   5 68878.1 3674.40  37
   1  -5  -5 71077.7 3574.56  33
  -1   5   4 5117.33 407.795  37
   1  -5  -4 5347.84 325.340  22
   1  -5  -4 5294.73 316.675  23
   1  -5  -4 5432.73 309.817  12
   1  -5  -4 5770.22 422.770   2
   1  -5  -4 5681.34 310.102   6
  -1   5   4 5754.08 363.243   3
   1  -5  -3 55.5937 162.039   2
  -1   5   3 195.662 127.748   3
   1  -5  -3 112.182 76.6011  23
   1  -5  -3 24.0881 212.230   9
   1  -5  -3 136.011 91.2369  12
   1  -5  -3 264.828 102.110  16
   1  -5  -3 90.9776 48.1786  17
  -1   5   3 30.6768 147.332  37
   1  -5  -3 151.124 70.9034   6
   1  -5  -3 151.312 147.420   7
   1  -5  -2 4624.81 416.332   9
   1  -5  -2 4709.60 362.700   2
   1  -5  -2 4944.35 295.622  16
   1  -5  -2 4422.05 341.281   7
  -1   5   2 4846.61 374.421  37
   1  -5  -1 1050.74 189.156   2
   1  -5  -1 888.648 212.408   7
   1  -5  -1 1109.58 221.780   9
  -1   5   1 920.655 192.128  37
   1  -5   0 662.430 146.160  39
  -1   5   0 713.467 198.318  37
   1  -5   0 543.509 206.433   7
  -1   5   0 778.705 182.950  10
   1  -5   1 135558. 6793.99   2
   1  -5   1 133504. 6781.80   7
  -1   5  -1 135538. 6750.92  10
   1  -5   1 131817. 6770.86  39
  -1   5  -1 139725. 6823.54  37
   1  -5   2 7077.62 462.407   2
  -1   5  -2 6338.67 441.513  10
  -1   5  -2 7339.02 500.543  37
   1  -5   2 6534.04 454.190  39
   1  -5   3 191051. 9591.61   2
  -1   5  -3 195022. 9641.05  37
   1  -5   3 186574. 9601.99  39
   1  -5   3 193479. 9597.61   7
  -1   5  -3 191042. 9562.65  10
   1  -5   4 172.473 172.597   2
   1  -5   4 191.987 189.123  39
  -1   5  -4 274.850 214.352  37
   1  -5   4 125.300 245.629   7
  -1   5  -4 135.360 217.172  10
  -1   5  -5 17597.5 975.993  10
   1  -5   5 18826.3 985.386   2
   1  -5   5 18278.9 1023.60  39
  -1   5  -5 16698.1 1011.73  38
  -1   5  -5 18770.7 911.476   3
   1  -5   5 18808.5 1031.50   7
   1  -5   5 15032.8 867.086   6
  -1   5  -6 90.4938 123.527   3
   1  -5   6-162.599 189.444   2
  -1   5  -6 42.3305 173.330  38
   1  -5   6 47.8788 206.400  39
  -1   5  -6 85.5726 94.7082  11
   1  -5   6-61.3876 270.948   7
  -1   5  -6-61.2965 228.424  10
  -1   5  -7 3674.60 427.467  37
  -1   5  -7 3695.20 292.627   3
  -1   5  -7 4331.10 388.769  38
   1  -5   7 4305.45 430.084  39
   1  -5   7 4166.33 464.297   7
  -1   5  -7 3594.81 247.187  22
  -1   5  -7 3952.26 265.468  11
  -1   5  -8 3840.21 252.378  22
  -1   5  -8 3722.37 229.299  34
  -1   5  -8 3409.51 264.347  11
  -1   5  -8 3561.45 356.671  38
  -1   5  -9 10901.2 622.761  19
  -1   5  -9 10542.8 611.190  22
  -1   5  -9 11082.6 590.323  34
  -1   5  -9 12424.6 797.121  10
  -1   5  -9 11696.8 636.737  11
  -1   5 -10-48.9957 99.7060  27
  -1   5 -10-171.258 252.357   8
  -1   5 -10 62.7745 143.244  11
  -1   5 -10-105.642 304.936  10
  -1   5 -10-57.9979 111.274  34
  -1   5 -10-54.3520 115.742  22
   1  -5  10-169.223 287.095  39
  -1   5 -10 117.997 112.760  19
  -1   5 -11 224.285 112.259  27
  -1   5 -11 154.750 137.180  11
  -1   5 -11 84.4494 301.616  10
  -1   5 -11 215.965 122.801  34
  -1   5 -11 98.3860 121.351  22
  -1   5 -11 43.1020 229.338   8
   1  -5  11 91.2758 278.334  39
  -1   5 -11 155.728 116.131  19
  -1   5 -12 20.5172 113.737  27
  -1   5 -12 135.829 120.439  22
  -1   5 -12 42.8718 109.594  19
  -1   5 -12-34.5883 109.300  34
   1  -5  12 504.716 316.806  39
  -1   5 -12 195.465 319.478  10
  -1   5 -12 142.654 148.649  11
  -1   5 -12 199.375 218.044   8
  -1   5 -13 1322.05 151.764  27
  -1   5 -13 1249.48 154.512  22
  -1   5 -13 1412.65 150.998  19
  -1   5 -13 1563.17 176.460  18
  -1   5 -13 1762.92 193.074  11
  -1   5 -14 1102.63 156.411  11
  -1   5 -14 1064.45 133.555  18
  -1   5 -14 816.786 114.314  27
   1  -4 -14 6378.61 353.719  27
   1  -4 -13 219.981 120.061  29
   1  -4 -13-89.2314 133.150  28
   1  -4 -13-60.1178 108.916  22
   1  -4 -13 70.1808 108.257  27
   1  -4 -12 6650.21 429.770  26
   1  -4 -12 6133.33 409.010  27
   1  -4 -12 6318.34 419.197  22
   1  -4 -12 7226.58 443.341  29
   1  -4 -11 203.131 132.641  27
   1  -4 -11 263.283 157.343  26
   1  -4 -11 178.371 164.551  29
   1  -4 -11 222.429 149.987  22
   1  -4 -10 658.721 312.879   9
   1  -4 -10 294.248 140.574  27
   1  -4 -10 370.322 160.314  26
   1  -4 -10 682.074 168.182  24
   1  -4 -10 263.238 154.776  22
   1  -4  -9 12848.1 744.814  33
   1  -4  -9 15438.1 1084.12   9
   1  -4  -9 14786.8 781.707  26
   1  -4  -9 13861.5 752.948  27
   1  -4  -9 13388.7 767.290  22
   1  -4  -9 13458.6 748.206  24
   1  -4  -8 38949.9 2021.62  24
   1  -4  -8 44589.5 2366.89   9
   1  -4  -8 37333.2 2022.58  33
   1  -4  -8 40978.7 2030.38  27
   1  -4  -8 44721.0 2057.28  26
   1  -4  -8 36504.3 2021.28  35
   1  -4  -8 41468.6 2046.92  22
   1  -4  -7 7317.12 395.140  28
   1  -4  -7 6204.49 378.001  24
   1  -4  -7 5909.59 374.976  35
   1  -4  -7 5890.74 372.716  33
   1  -4  -7 5731.20 379.645  32
   1  -4  -7 6881.50 387.663  27
   1  -4  -7 7692.56 410.249  26
   1  -4  -7 6899.72 402.677  22
   1  -4  -7 6446.76 409.811  16
   1  -4  -7 6548.75 624.367   9
   1  -4  -6 52812.0 2612.38  16
   1  -4  -6 48983.0 2576.64  33
   1  -4  -6 52125.0 2583.47  28
   1  -4  -6 51573.5 2609.95  29
   1  -4  -6 47235.5 2590.88  22
   1  -4  -6 55711.5 2603.49  26
   1  -4  -6 56021.1 2836.90   9
  -1   4   5 12635.5 664.245   3
   1  -4  -5 12093.0 714.181   2
   1  -4  -5 11466.4 648.980  22
   1  -4  -5 13162.3 842.755   9
   1  -4  -4 123376. 6278.23   2
   1  -4  -4 124893. 6197.45  17
   1  -4  -3 79694.9 4220.30   7
   1  -4  -3 83568.7 4262.34   2
   1  -4  -3 88169.9 4213.52  16
   1  -4  -2 48317.0 2540.36   7
  -1   4   2 49176.3 2575.46  37
   1  -4  -2 54570.7 2639.21   9
   1  -4  -2 51201.5 2571.57   2
   1  -4  -1 13621.7 744.363   7
  -1   4   1 13318.4 766.442  37
   1  -4  -1 14571.7 804.561   9
  -1   4   1 12902.6 708.727  10
   1  -4  -1 13963.5 759.463   2
   1  -4   0 35722.3 1799.61   7
  -1   4   0 34283.0 1765.08  10
   1  -4   0 33566.7 1775.91  39
  -1   4   0 36712.5 1824.59  37
  -1   4  -1 76999.1 3715.12  37
   1  -4   1 72684.7 3673.87  39
   1  -4   1 74860.3 3690.64   2
  -1   4  -1 69722.0 3653.21  10
   1  -4   2 25461.5 1359.36  39
  -1   4  -2 27246.4 1398.37  37
  -1   4  -2 24695.7 1334.13  10
   1  -4   2 25749.2 1359.55   2
  -1   4  -3 639.200 205.690  37
   1  -4   3 813.036 184.793  39
   1  -4   3 539.194 220.530   7
  -1   4  -3 532.477 190.058  10
   1  -4   3 204.986 166.617   2
   1  -4   4 791.378 188.074   2
  -1   4  -4 684.395 220.807  37
   1  -4   4 1138.30 257.894   7
   1  -4   4 1062.26 211.758  39
  -1   4  -4 1007.26 209.482  38
  -1   4  -4 1056.24 221.444  10
   1  -4   4 861.880 187.973  41
   1  -4   5 10622.0 663.617   2
  -1   4  -5 10496.9 699.205  38
   1  -4   5 12243.0 730.644   7
   1  -4   5 11252.5 712.126  41
  -1   4  -5 11329.4 676.001  10
  -1   4  -6 1601.17 169.361   3
   1  -4   6 1959.45 320.187   7
   1  -4   6 1305.19 241.163  41
  -1   4  -6 1797.56 162.687  11
  -1   4  -6 2343.73 275.446  38
  -1   4  -6 2291.07 316.157  37
   1  -4   6 1926.55 240.483   2
  -1   4  -7 15902.4 816.668  11
  -1   4  -7 14697.7 915.716  38
   1  -4   7 14837.2 957.695  41
  -1   4  -7 14729.5 801.031  22
  -1   4  -8 19.0585 102.922  22
  -1   4  -8 278.314 152.944  38
  -1   4  -8 131.143 81.7882  34
   1  -4   8 187.117 168.274  41
  -1   4  -8 32.2703 113.629  11
  -1   4  -8 365.170 260.064  10
  -1   4  -8-33.4568 204.031   8
  -1   4  -9 21.1631 267.140  10
  -1   4  -9 160.995 128.276  11
  -1   4  -9-37.5949 211.218   8
  -1   4  -9 244.812 115.417  19
  -1   4  -9 275.305 120.154  22
  -1   4  -9 158.763 91.0619  27
  -1   4  -9 151.592 91.4712  34
   1  -4   9 322.618 249.737  39
  -1   4 -10 162.631 236.840   8
  -1   4 -10 95.7372 140.526  11
  -1   4 -10 143.704 288.026  10
  -1   4 -10-128.062 116.570  19
  -1   4 -10 67.1676 121.455  22
  -1   4 -10 90.0531 108.323  27
  -1   4 -10-26.7114 103.427  34
   1  -4  10-82.8121 268.382  39
  -1   4 -11 10050.7 589.839  11
  -1   4 -11 9974.52 570.420  22
   1  -4  11 11363.8 881.962  39
  -1   4 -11 9712.37 563.700  19
  -1   4 -11 9492.03 549.975  27
  -1   4 -11 9493.14 527.422  34
  -1   4 -11 9280.35 738.531  10
  -1   4 -11 8248.81 763.699   8
  -1   4 -12 814.818 172.121  11
  -1   4 -12 306.352 298.046  10
   1  -4  12 642.485 326.177  39
  -1   4 -12 489.644 129.274  19
  -1   4 -12 571.925 244.177   8
  -1   4 -12 793.081 152.337  22
  -1   4 -12 515.271 138.899  27
  -1   4 -13 6971.34 441.755  11
  -1   4 -13 7071.18 421.724  22
  -1   4 -13 6848.52 428.721  18
  -1   4 -13 6864.82 408.963  19
  -1   4 -13 6298.78 409.123  27
  -1   4 -14 207.790 108.463  22
  -1   4 -14 439.282 136.371  11
  -1   4 -14 279.302 112.702  27
  -1   4 -14 276.015 103.352  18
  -1   4 -15 7916.92 429.537  27
   1  -3 -15 1831.63 130.779  26
   1  -3 -14 7716.97 402.986  28
   1  -3 -14 6834.45 395.849  27
   1  -3 -14 6873.26 404.249  26
   1  -3 -14 6281.07 398.734  22
   1  -3 -13 5652.31 347.257  28
   1  -3 -13 5650.74 362.756  29
   1  -3 -13 5081.88 337.749  27
   1  -3 -13 4831.38 343.898  22
   1  -3 -12 5981.45 386.934  28
   1  -3 -12 6541.50 416.879  29
   1  -3 -12 5398.65 377.554  27
   1  -3 -12 5750.12 392.996  22
   1  -3 -11 10352.6 606.270  29
   1  -3 -11 10066.1 573.291  28
   1  -3 -11 9555.98 569.847  27
   1  -3 -11 9167.69 584.240  22
   1  -3 -10 46313.0 2338.31  27
   1  -3 -10 48185.1 2334.95  28
   1  -3 -10 47252.3 2370.28  29
   1  -3 -10 45884.1 2352.10  22
   1  -3 -10 42092.3 2316.13  24
   1  -3  -9 3631.07 273.064  24
   1  -3  -9 3230.45 489.150   9
   1  -3  -9 4241.29 291.741  27
   1  -3  -9 4128.36 305.335  22
   1  -3  -9 4392.85 292.038  28
   1  -3  -8 55727.4 2704.12  27
   1  -3  -8 60140.5 2727.86  26
   1  -3  -8 48922.4 2683.86  24
   1  -3  -8 60342.5 3016.80   9
   1  -3  -8 52982.7 2713.07  22
   1  -3  -8 55030.4 2726.74  30
   1  -3  -8 52908.8 2707.57  11
   1  -3  -8 50735.9 2698.33  35
   1  -3  -7 2270.36 189.897  24
   1  -3  -7 3024.00 224.320  22
   1  -3  -7 2913.91 231.126  16
   1  -3  -7 3016.60 225.914  26
   1  -3  -7 3100.04 210.653  27
   1  -3  -7 2624.00 222.359  30
   1  -3  -7 2526.88 210.310  11
   1  -3  -7 2976.72 405.023   9
  -1   3   6 6198.74 470.447  41
   1  -3  -6 7923.45 424.292  16
   1  -3  -6 7505.80 408.533  22
   1  -3  -6 7383.60 586.830   9
   1  -3  -6 6190.65 396.051  11
   1  -3  -5 816.958 119.293  22
   1  -3  -5 1117.67 243.044   9
   1  -3  -5 997.775 135.026  16
  -1   3   5 853.854 111.061   3
   1  -3  -5 669.924 166.807   2
   1  -3  -4 35534.0 1885.77   9
   1  -3  -4 34209.5 1800.05   2
   1  -3  -3 2963.10 251.652   2
   1  -3  -3 3016.55 222.473   7
   1  -3  -2 14475.2 803.450   7
  -1   3   2 15572.1 824.103  37
   1  -3  -2 15343.4 803.740   4
   1  -3  -2 15731.3 830.212   2
   1  -3  -2 15200.5 871.276   9
   1  -3  -1 89.1610 136.062   2
   1  -3  -1 32.6976 153.743   7
  -1   3   1 14.8972 122.735  37
   1  -3  -1-28.8562 84.3025   4
   1  -3  -1 165.604 148.279   9
  -1   3   1 50.4502 98.8453  10
   1  -3   0 6098.98 378.439   7
  -1   3   0 5626.14 378.546  37
   1  -3   0 5995.93 338.780  39
  -1   3  -1 206.556 152.151  37
   1  -3   1 194.603 141.863   2
   1  -3   1 140.803 118.462  39
   1  -3   2 6680.17 425.163   7
  -1   3  -2 6844.59 433.727  37
   1  -3   2 6480.39 417.290  41
   1  -3   2 5620.23 368.020   4
   1  -3   2 6893.27 407.185   2
   1  -3   3 250.257 150.751  41
  -1   3  -3 488.858 192.275  37
   1  -3   3 402.144 219.427   7
  -1   3  -3 334.541 163.879  38
   1  -3   3 351.019 159.059   2
   1  -3   4 3915.90 339.076   7
   1  -3   4 3051.47 282.988   2
  -1   3  -4 3450.44 309.834  38
   1  -3   4 3986.01 323.963  41
   1  -3   5 3172.04 335.118   7
  -1   3  -5 2663.07 282.755  38
   1  -3   5 2905.42 294.372  41
   1  -3   5 3148.92 273.172   2
  -1   3  -6 703.677 191.120  38
  -1   3  -6 753.224 239.227  10
  -1   3  -6 743.617 120.290  11
   1  -3   6 546.935 177.010  41
  -1   3  -6 628.352 102.575   3
   1  -3   6 893.446 199.831   2
  -1   3  -7 146.650 151.217  38
  -1   3  -7 220.576 104.350  22
   1  -3   7 372.889 182.972  41
  -1   3  -7 461.296 221.153   8
  -1   3  -7 160.673 107.398  11
  -1   3  -7 291.101 218.961  10
  -1   3  -8 2196.28 309.857  10
  -1   3  -8 1796.50 324.891   8
  -1   3  -8 2009.67 184.587  22
  -1   3  -8 1883.06 230.005  38
  -1   3  -8 2161.22 186.358  19
  -1   3  -8 2070.92 198.253  11
   1  -3   8 1815.90 280.851  41
  -1   3  -9 2912.32 200.107  28
  -1   3  -9 3584.74 247.999  19
  -1   3  -9 2746.94 395.145   8
  -1   3  -9 2959.93 373.955  10
  -1   3  -9 3387.07 248.991  22
  -1   3  -9 3007.57 202.001  34
   1  -3   9 2767.08 350.486  41
  -1   3  -9 3223.87 260.200  11
  -1   3 -10 1386.38 187.258  22
  -1   3 -10 1316.73 325.323  10
  -1   3 -10 1484.58 194.836  11
   1  -3  10 2172.02 389.028  39
  -1   3 -10 1505.92 316.401   8
  -1   3 -10 1652.99 179.606  19
  -1   3 -10 1457.45 137.353  34
  -1   3 -10 1280.69 145.017  28
  -1   3 -10 1259.65 154.347  27
  -1   3 -11 2896.30 245.100  19
  -1   3 -11 3400.92 436.980   8
  -1   3 -11 2939.89 224.151  28
  -1   3 -11 2996.07 262.778  22
   1  -3  11 3090.37 472.263  39
  -1   3 -11 2882.20 244.177  26
  -1   3 -11 3218.89 244.558  27
  -1   3 -11 3438.02 280.076  11
  -1   3 -11 3418.27 409.704  10
  -1   3 -12 267.881 142.995  27
  -1   3 -12 520.629 165.242  11
   1  -3  12 703.925 324.108  39
  -1   3 -12 319.251 140.239  18
  -1   3 -12 255.864 127.394  28
  -1   3 -12 248.123 121.388  19
  -1   3 -12 421.134 153.611  22
  -1   3 -13 629.557 151.020  22
  -1   3 -13 543.788 145.516  27
  -1   3 -13 554.124 139.634  18
  -1   3 -13 551.536 123.029  19
  -1   3 -13 838.649 174.936  11
  -1   3 -14 135.853 120.154  27
  -1   3 -14 224.757 119.590  22
  -1   3 -14 40.8107 93.0988  18
  -1   3 -15 183.070 92.7545  27
   1  -2 -15 449.177 92.3805  26
   1  -2 -14 44.7494 117.658  26
   1  -2 -14 29.0319 112.246  22
   1  -2 -14-160.361 128.179  28
   1  -2 -13 4066.35 310.384  26
   1  -2 -13 4342.99 310.543  22
   1  -2 -13 4063.79 300.944  28
   1  -2 -12 2574.84 258.288  26
   1  -2 -12 2545.63 249.969  22
   1  -2 -12 2829.86 251.063  28
   1  -2 -12 2751.88 271.790  29
   1  -2 -11 15462.5 763.107  28
   1  -2 -11 13436.5 789.480  29
   1  -2 -11 14800.0 788.429  26
   1  -2 -11 13581.6 785.191  30
   1  -2 -11 13829.5 775.683  22
   1  -2 -10 35.1904 122.089  24
   1  -2 -10 60.2721 134.567  11
   1  -2 -10 60.3636 142.782  28
   1  -2 -10 119.847 154.269  29
   1  -2 -10 65.2510 150.517  26
   1  -2 -10 134.873 150.976  22
   1  -2 -10-22.6557 149.676  30
   1  -2  -9 9424.56 571.667  30
   1  -2  -9 9906.13 545.639  33
   1  -2  -9 9935.82 553.294  27
   1  -2  -9 9014.25 529.341  24
   1  -2  -9 10129.6 830.396   9
   1  -2  -9 10134.3 550.779  28
   1  -2  -9 10276.7 568.231  22
   1  -2  -9 8922.40 556.044  11
   1  -2  -8 5485.86 356.744  30
   1  -2  -8 5170.00 324.003  33
   1  -2  -8 5752.15 340.589  27
   1  -2  -8 5282.75 318.229  24
   1  -2  -8 4953.29 333.871  35
   1  -2  -8 5288.13 346.095  22
   1  -2  -8 6237.13 582.055   9
   1  -2  -8 5029.48 343.908  11
   1  -2  -8 6589.79 340.943  28
   1  -2  -7 43079.8 2053.15  27
   1  -2  -7 41971.5 2269.96   9
   1  -2  -7 38731.9 2055.67  22
   1  -2  -7 39719.3 2040.84  33
   1  -2  -7 36025.3 2051.65  11
   1  -2  -7 43289.6 2048.28  28
   1  -2  -7 41477.8 2068.18  30
   1  -2  -6 25583.3 1329.27  22
   1  -2  -6 26052.9 1341.41  16
  -1   2   6 24935.8 1380.18  41
   1  -2  -6 29197.6 1523.79   9
   1  -2  -6 25986.0 1328.95  11
   1  -2  -5 8973.47 617.044   9
  -1   2   5 8222.74 528.285  41
   1  -2  -5 9074.62 463.436  17
   1  -2  -4 50.5940 168.301   9
   1  -2  -4 251.917 149.985   2
   1  -2  -3 18441.3 1040.38   2
   1  -2  -3 20595.0 1018.97   4
   1  -2  -2 220545. 10554.4   4
  -1   2   2 210511. 10529.8  40
   1  -2  -2 213509. 10564.3   2
   1  -2  -2 207936. 10541.6   7
   1  -2  -1 140002. 6882.69   9
   1  -2  -1 141917. 6867.56   4
  -1   2   1 140594. 6833.45  40
  -1   2   1 133400. 6857.74  37
   1  -2  -1 129089. 6855.39   7
  -1   2   0 110245. 5517.36  37
   1  -2   0 109172. 5490.97  39
   1  -2   0 111869. 5526.37  41
   1  -2   0 111781. 5512.94   9
  -1   2  -1 32112.7 1616.52  37
   1  -2   1 30764.2 1599.57   4
   1  -2   1 31158.9 1605.91   2
  -1   2  -2 1148.51 188.473  37
   1  -2   2 948.775 125.113   4
   1  -2   2 1072.42 211.004   7
   1  -2   2 802.225 164.555   2
   1  -2   3 19223.7 1128.07   4
   1  -2   3 24202.1 1201.34  41
  -1   2  -3 23142.5 1185.43  38
   1  -2   3 23451.0 1179.66   7
   1  -2   3 21973.8 1150.11   2
  -1   2  -3 24029.8 1200.21  37
  -1   2  -4 69273.4 3446.37  38
   1  -2   4 68493.7 3465.31  41
   1  -2   4 65891.4 3406.06   2
   1  -2   5-16.5924 154.993  41
  -1   2  -5-12.5912 146.257  38
  -1   2  -6 5637.31 471.839   8
  -1   2  -6 5897.72 425.975  10
  -1   2  -6 6827.59 430.088  38
  -1   2  -6 5661.68 338.920  22
  -1   2  -6 5749.14 346.391  11
   1  -2   6 5746.28 456.828  41
  -1   2  -7 61.0136 113.295  11
  -1   2  -7 162.910 217.018  10
  -1   2  -7 77.4509 191.424   8
  -1   2  -7 34.5058 100.761  22
  -1   2  -7 202.935 101.775  19
   1  -2   7 159.415 168.875  41
  -1   2  -7 69.4382 132.790  38
  -1   2  -8 1765.98 186.259  11
  -1   2  -8 1847.27 284.286  10
  -1   2  -8 1990.61 179.896  22
  -1   2  -8 1743.37 309.555   8
  -1   2  -8 1802.85 182.515  29
  -1   2  -8 1989.03 140.244  28
  -1   2  -8 1829.34 173.164  19
   1  -2   8 1619.40 262.413  41
  -1   2  -8 1467.23 191.547  38
  -1   2  -9 5522.53 353.920  19
  -1   2  -9 5664.16 360.295  22
  -1   2  -9 5134.80 348.607  26
  -1   2  -9 5901.33 317.677  28
  -1   2  -9 5321.78 362.246  29
  -1   2  -9 4913.05 453.384  10
  -1   2  -9 4250.38 499.467   8
  -1   2  -9 5501.60 370.294  11
   1  -2   9 4991.45 487.986  41
  -1   2 -10 13016.5 646.427  28
  -1   2 -10 10769.8 655.208  27
  -1   2 -10 11239.4 675.198  26
  -1   2 -10 12452.1 687.027  22
  -1   2 -10 10997.8 779.532  10
  -1   2 -10 11856.4 893.334   8
  -1   2 -10 12290.6 698.400  11
  -1   2 -10 12515.2 681.178  19
  -1   2 -11 2117.65 218.769  11
  -1   2 -11 1447.94 167.167  28
  -1   2 -11 1358.54 172.096  27
  -1   2 -11 1249.28 188.497  26
  -1   2 -11 1372.32 289.902  10
  -1   2 -11 1428.69 313.551   8
  -1   2 -11 1674.95 206.569  22
  -1   2 -11 1249.82 169.874  19
  -1   2 -11 1332.49 190.186  18
   1  -2  11 1326.02 340.668  39
  -1   2 -12 25542.6 1437.14  26
  -1   2 -12 27493.3 1434.85  27
  -1   2 -12 27992.6 1452.86  22
  -1   2 -12 29632.4 1420.07  28
  -1   2 -12 26789.2 1437.94  19
  -1   2 -12 27608.1 1449.61  18
  -1   2 -12 26675.3 1460.19  11
   1  -2  12 25001.9 1670.67  39
  -1   2 -13-22.0696 147.454  11
  -1   2 -13-112.808 108.162  19
  -1   2 -13 8.15396 126.100  26
  -1   2 -13 95.6899 132.749  27
  -1   2 -13-28.1096 133.701  22
  -1   2 -13-26.5806 114.309  18
  -1   2 -13 17.4822 125.059  28
  -1   2 -14 18613.2 921.703  27
  -1   2 -14 16467.6 907.959  26
  -1   2 -14 19158.0 931.014  22
  -1   2 -14 16064.3 898.116  28
  -1   2 -15 72.7833 85.3817  22
  -1   2 -15 9.37036 90.7390  27
   1  -1 -15 175.607 99.3115  27
   1  -1 -15 88.4703 98.4765  26
   1  -1 -15 117.553 92.1678  22
   1  -1 -14 1912.32 191.555  28
   1  -1 -14 2003.08 188.055  27
   1  -1 -14 1789.56 196.584  26
   1  -1 -13 6242.73 413.977  28
   1  -1 -13 7246.36 440.926  26
   1  -1 -13 6618.86 418.731  27
   1  -1 -12 549.965 182.103  29
   1  -1 -12 436.309 166.119  28
   1  -1 -12 196.878 150.568  11
   1  -1 -12 430.490 155.983  27
   1  -1 -12 318.098 167.883  26
   1  -1 -11 2877.66 247.291  28
   1  -1 -11 2705.66 269.529  29
   1  -1 -11 2590.56 242.988  11
   1  -1 -11 2911.42 270.840  26
   1  -1 -11 3031.22 253.047  27
   1  -1 -11 2367.43 211.501  24
   1  -1 -10 65.4804 108.087  24
   1  -1 -10 270.456 141.576  11
   1  -1 -10 69.0488 145.167  29
   1  -1 -10 399.200 146.496  28
   1  -1 -10 108.808 152.790  30
   1  -1 -10 451.756 157.206  26
   1  -1  -9 1106.65 169.843  26
   1  -1  -9 755.905 123.768  24
   1  -1  -9 1207.76 161.583  11
   1  -1  -9 1178.56 141.979  33
  -1   1   9 816.267 227.690  39
   1  -1  -9 1051.98 170.198  30
   1  -1  -9 1306.85 161.829  22
   1  -1  -9 1000.69 166.492  29
   1  -1  -9 985.496 152.154  28
   1  -1  -8 4204.11 258.230  28
   1  -1  -8 4462.97 285.707  26
   1  -1  -8 3440.88 234.078  24
   1  -1  -8 3723.56 245.672  33
   1  -1  -8 3914.69 277.498  30
   1  -1  -8 3710.02 270.397  11
   1  -1  -8 4538.86 467.392   9
   1  -1  -8 4091.29 273.558  22
   1  -1  -7 38351.1 2025.75  11
   1  -1  -7 41906.0 2030.84  22
   1  -1  -7 41128.5 2017.97  19
   1  -1  -7 35753.6 2046.36   8
   1  -1  -6 2182.65 167.517  22
  -1   1   6 2018.08 181.493  41
   1  -1  -6 2527.15 323.979   9
   1  -1  -6 1939.39 182.909   8
  -1   1   5 30361.8 1632.85  41
   1  -1  -5 34413.8 1756.55   9
   1  -1  -5 30964.3 1628.38   8
  -1   1   5 32463.4 1597.93   1
   1  -1  -4 1674.21 124.757   4
   1  -1  -4 1414.58 131.083   8
   1  -1  -4 1922.01 228.980   9
  -1   1   4 1742.30 138.729  41
   1  -1  -3 40.1911 83.2591   4
   1  -1  -2 29984.5 1601.81   2
   1  -1  -2 32636.7 1599.11   4
  -1   1   1 208235. 10712.8  38
  -1   1   1 207755. 10694.6  37
  -1   1   1 225154. 10698.9   8
   1  -1  -1 220033. 10726.7   9
  -1   1   1 220998. 10708.0  40
   1  -1  -1 214658. 10706.1  41
   1  -1   0 10050.2 533.139  41
  -1   1   0 10946.7 525.478  40
  -1   1   0 10468.6 540.184  38
  -1   1   0 9348.90 523.686  37
   1  -1   0 9812.91 543.089   2
  -1   1   0 9817.42 528.993   8
   1  -1   0 9151.73 511.336   9
   1  -1   1 7782.96 426.764   4
  -1   1  -1 7776.31 437.575  37
   1  -1   1 7090.01 433.125   2
  -1   1  -1 7612.94 419.263  40
   1  -1   2 10474.4 558.418   4
   1  -1   2 10462.3 571.346   2
  -1   1  -2 10134.8 594.184   8
  -1   1  -2 9982.86 585.627  38
   1  -1   3 3939.96 256.702   4
   1  -1   3 4737.16 328.104  41
  -1   1  -3 4119.85 267.941   9
  -1   1  -3 4392.23 307.333  38
   1  -1   4 896.200 90.3660   4
   1  -1   4 1038.16 197.395  41
  -1   1  -4 1173.74 184.945  38
  -1   1  -4 1050.41 159.573   9
  -1   1  -4 1084.09 221.028   8
  -1   1  -5 9168.48 512.129  38
  -1   1  -5 8950.07 515.475   9
  -1   1  -5 8733.88 561.549   8
   1  -1   5 9041.35 551.469  41
  -1   1  -5 7593.30 412.069   1
  -1   1  -6 123.666 105.516  11
  -1   1  -6 147.922 192.778   8
  -1   1  -6-59.1206 126.661  38
  -1   1  -6 14.6712 97.2207  22
  -1   1  -6-5.29562 87.9166  19
   1  -1   6 118.818 166.987  41
  -1   1  -7 9502.33 524.316  11
  -1   1  -7 8594.27 581.696  10
  -1   1  -7 8368.79 654.189   8
  -1   1  -7 8858.77 514.944  22
  -1   1  -7 8480.17 562.525  38
  -1   1  -7 9904.96 520.278  19
   1  -1   7 10361.7 667.070  41
  -1   1  -8 1325.91 128.848  28
  -1   1  -8 1521.72 169.451  29
  -1   1  -8 1863.36 182.441  11
  -1   1  -8 1403.27 162.105  26
  -1   1  -8 1418.70 245.193  10
  -1   1  -8 1310.90 163.659  22
  -1   1  -8 1336.17 161.208  35
  -1   1  -8 1319.95 157.661  19
   1  -1   8 1703.80 268.842  41
  -1   1  -8 1183.20 269.944   8
  -1   1  -9 3396.77 410.813   8
  -1   1  -9 3418.39 254.078  19
  -1   1  -9 3727.75 264.450  18
  -1   1  -9 3568.78 269.527  29
  -1   1  -9 3028.24 218.658  28
  -1   1  -9 3513.66 268.240  26
  -1   1  -9 3151.43 346.622  10
  -1   1  -9 3282.35 268.410  22
  -1   1  -9 3316.72 263.085  35
   1  -1   9 3401.23 387.073  41
  -1   1  -9 3368.80 270.116  11
  -1   1 -10 1679.95 205.600  29
  -1   1 -10 1754.52 167.882  28
  -1   1 -10 1820.98 180.383  27
  -1   1 -10 1774.75 272.900  10
  -1   1 -10 1676.36 216.188  11
  -1   1 -10 1738.67 211.830  22
  -1   1 -10 1830.66 192.713  19
  -1   1 -10 1889.54 326.377   8
  -1   1 -10 1771.13 196.890  18
  -1   1 -10 1438.49 197.616  26
  -1   1 -11 850.878 162.993  18
  -1   1 -11 1236.63 170.023  19
  -1   1 -11 1182.52 191.627  22
  -1   1 -11 842.247 159.106  27
  -1   1 -11 1003.63 158.922  28
  -1   1 -11 1065.37 184.380  26
  -1   1 -12 1133.06 162.356  18
  -1   1 -12 849.965 153.897  19
  -1   1 -12 931.305 162.337  28
  -1   1 -12 1075.35 181.601  26
  -1   1 -12 988.053 169.763  27
  -1   1 -12 1241.31 191.747  22
  -1   1 -12 884.577 122.857  14
   1  -1  12 689.956 262.029  39
  -1   1 -13 3382.67 276.702  22
  -1   1 -13 3220.54 260.240  27
  -1   1 -13 3304.40 270.065  26
  -1   1 -13 3426.23 254.265  18
  -1   1 -13 3660.11 255.954  28
  -1   1 -14 8391.65 493.885  22
  -1   1 -14 8299.66 486.820  26
  -1   1 -14 8797.49 488.957  27
  -1   1 -14 8521.36 477.051  28
  -1   1 -15 980.389 119.117  27
  -1   1 -15 1176.39 119.890  22
  -1   1 -15 998.546 108.932  28
   1   0 -16 5751.37 316.978  27
   1   0 -15 395.051 116.781  26
   1   0 -15 530.390 116.915  27
   1   0 -14 26837.8 1290.29  27
   1   0 -14 25917.1 1298.10  26
   1   0 -13 2118.64 220.552  11
   1   0 -13 2379.28 242.039  26
   1   0 -13 2436.49 222.427  27
   1   0 -13 1850.65 216.305  28
   1   0 -12 11944.9 680.146  11
   1   0 -12 10340.6 650.277  28
   1   0 -12 12470.6 670.105  27
   1   0 -12 11907.8 683.373  26
   1   0 -11 1233.61 200.341  29
   1   0 -11 1473.93 183.847  28
   1   0 -11 1779.20 191.853  27
   1   0 -11 982.748 185.071  26
   1   0 -11 1368.48 193.160  11
   1   0 -10 11370.3 596.921  27
   1   0 -10 11245.7 616.599  26
   1   0 -10 9226.15 555.700  24
  -1   0  10 10084.9 753.262  39
   1   0 -10 11292.9 584.277  28
   1   0 -10 11067.9 626.611  29
   1   0 -10 9444.40 573.863  18
   1   0 -10 10957.0 609.333  11
   1   0  -9 99.1216 120.832  28
   1   0  -9 77.5550 124.550  29
   1   0  -9 102.931 106.404  27
   1   0  -9 60.5225 127.789  26
   1   0  -9 93.1343 80.9937  24
  -1   0   9 25.5349 193.457  39
   1   0  -9 145.325 126.040  30
   1   0  -9 155.453 88.9252  19
   1   0  -9 152.648 122.532  11
   1   0  -9 31.4797 86.1440  18
   1   0  -8 131.352 124.995  26
   1   0  -8 56.6243 115.250   8
   1   0  -8 66.4449 76.2271  19
   1   0  -8 56.2304 109.639  11
   1   0  -8-22.5030 184.570  10
   1   0  -8 151.969 108.235  30
   1   0  -8-24.5778 110.487  29
   1   0  -8-59.7837 108.845  28
   1   0  -8 63.2364 101.421  27
   1   0  -7 7153.71 426.223  11
   1   0  -7 7974.94 411.668  19
   1   0  -7 6653.38 476.181  10
   1   0  -7 7242.05 486.306   8
   1   0  -6 5515.94 370.815  10
   1   0  -6 5871.90 364.398   8
  -1   0   5 3598.57 218.323  41
   1   0  -5 4078.95 288.646  10
  -1   0   5 3738.31 193.025   1
   1   0  -4 10947.0 557.093   4
  -1   0   4 10013.7 526.352   7
  -1   0   4 9171.10 529.538  41
  -1   0   4 11701.3 542.931   1
   1   0  -4 10336.0 579.647  10
   1   0  -4 12445.6 650.464   9
   1   0  -3 11208.6 579.399   4
   1   0  -3 10401.0 588.992  10
  -1   0   3 9712.64 583.221  39
  -1   0   3 11001.8 567.168   1
  -1   0   2 92133.9 4559.91  39
  -1   0   2 91691.1 4538.06  38
   1   0  -2 90839.7 4537.98  37
  -1   0   2 90510.2 4559.46   1
  -1   0   1 38571.7 1899.79  38
  -1   0   1 36804.1 1908.23   1
  -1   0   1 38713.7 1907.90  40
  -1   0   1 36165.7 1897.85  39
   1   0  -1 38418.2 1892.71  41
  -1   0   0 49657.5 2501.52  38
  -1   0   0 49698.7 2506.89   8
  -1   0  -1 290563. 14346.4   8
  -1   0  -1 291726. 14321.5   1
   1   0   1 283202. 14323.2   3
   1   0   2 136.561 98.2544   4
  -1   0  -2 24.6805 96.3208   9
   1   0   2 80.4746 125.131  41
  -1   0  -2 251.771 129.997  38
  -1   0  -2 70.0723 110.823   1
   1   0   3 20944.3 1109.61   4
   1   0   3 23478.3 1180.08  41
  -1   0  -3 19943.5 1133.05   9
  -1   0  -3 21974.2 1175.89   8
  -1   0  -3 21421.9 1099.20   1
  -1   0  -3 23818.0 1150.22  38
  -1   0  -4 2309.62 214.965  38
   1   0   4 1676.93 139.174   4
   1   0   4 2388.21 246.573  41
  -1   0  -4 2011.20 124.350   1
  -1   0  -4 2052.62 215.380   9
  -1   0  -4 2271.28 248.988   8
   1   0   5 6945.25 493.862  41
  -1   0  -5 7500.03 507.178   8
  -1   0  -5 6190.89 463.868   9
  -1   0  -5 7370.69 449.084  38
  -1   0  -6 267.952 166.092   9
  -1   0  -6 353.532 111.692  22
  -1   0  -6 437.889 195.441   8
   1   0   6 211.497 184.033  41
  -1   0  -7 29162.5 1559.57  22
  -1   0  -7 31188.0 1564.79  18
  -1   0  -7 31747.1 1562.91  19
  -1   0  -7 31268.7 1715.35   8
  -1   0  -7 26865.8 1593.89  10
  -1   0  -7 32485.9 1705.42   9
   1   0   7 31481.7 1717.12  41
  -1   0  -8 698.492 142.181  30
  -1   0  -8 522.963 131.859  29
  -1   0  -8 474.072 100.055  28
  -1   0  -8 436.603 135.376  26
  -1   0  -8 515.721 142.303  22
  -1   0  -8 487.996 132.960  18
   1   0   8 431.826 193.538  41
  -1   0  -8 591.417 191.574  10
  -1   0  -8 461.291 122.076  19
  -1   0  -8 501.796 214.097   8
  -1   0  -9 11916.1 761.797  10
  -1   0  -9 11597.1 868.945   8
  -1   0  -9 12840.4 722.263  22
  -1   0  -9 11985.6 713.342  18
  -1   0  -9 13056.5 715.646  19
   1   0   9 12183.9 869.606  41
  -1   0  -9 12572.6 694.526  27
  -1   0  -9 12902.5 721.276  26
  -1   0  -9 12877.6 726.666  29
  -1   0  -9 13635.1 682.603  28
  -1   0 -10-51.4035 157.167  26
  -1   0 -10 182.481 155.051  22
  -1   0 -10 61.9710 193.019   8
  -1   0 -10 150.833 145.339  29
  -1   0 -10 139.676 116.441  27
  -1   0 -10 70.6822 123.465  28
  -1   0 -10 141.634 130.603  18
  -1   0 -10 49.4989 120.142  19
  -1   0 -11 3360.70 290.924  22
  -1   0 -11 2727.02 275.251  26
  -1   0 -11 3112.79 260.231  27
  -1   0 -11 3450.00 286.376  29
  -1   0 -11 3657.75 259.208  28
  -1   0 -11 3141.18 243.935  14
  -1   0 -11 3375.56 267.488  19
  -1   0 -11 3768.47 272.571  18
  -1   0 -12 290.308 124.021  18
  -1   0 -12 339.076 167.049  26
  -1   0 -12 261.968 161.969  22
  -1   0 -12 169.215 139.721  27
  -1   0 -12 177.287 146.959  28
  -1   0 -13 1552.59 194.805  22
  -1   0 -13 1616.42 178.527  28
  -1   0 -13 1694.48 194.324  26
  -1   0 -13 1399.65 177.317  27
  -1   0 -14 210.047 114.691  28
  -1   0 -14-147.222 117.742  26
  -1   0 -14 42.8431 106.704  27
  -1   0 -14 113.910 113.602  22
  -1   0 -15 1292.03 121.203  28
  -1   0 -15 1568.83 130.251  27
  -1   0 -15 1452.85 116.950  26
   1   1 -16 726.802 92.4395  27
   1   1 -15 251.241 111.420  22
   1   1 -15 261.222 111.586  26
   1   1 -15 153.858 110.846  27
   1   1 -14 4698.72 322.924  11
   1   1 -14 5114.50 324.964  26
   1   1 -14 5018.94 317.338  27
   1   1 -14 4922.54 324.752  22
   1   1 -13 1512.33 191.321  28
   1   1 -13 1948.21 217.389  22
   1   1 -13 2031.75 211.787  27
   1   1 -13 1774.10 213.097  26
   1   1 -13 1874.06 213.915  11
   1   1 -12 9201.13 559.499  22
   1   1 -12 8510.29 527.864  28
   1   1 -12 8960.81 558.158  11
   1   1 -12 9211.88 560.383  26
   1   1 -12 10098.9 552.937  27
   1   1 -11 86.6672 147.678  11
  -1  -1  11-100.503 221.280  39
   1   1 -11 33.5953 134.098  28
   1   1 -11 83.6075 142.774  26
   1   1 -11 8.64294 131.381  27
   1   1 -11-89.8151 140.117  22
   1   1 -11-31.4301 96.8400  18
   1   1 -11 41.5161 101.627  31
   1   1 -10 12235.5 660.204  27
   1   1 -10 11658.1 670.380  26
  -1  -1  10 11855.0 854.107  39
   1   1 -10 11790.5 669.890  22
   1   1 -10 10949.0 635.656  19
   1   1 -10 11883.8 642.535  28
   1   1 -10 12156.3 689.398  29
   1   1 -10 11919.9 673.776  11
   1   1  -9 1669.84 195.467  29
   1   1  -9 1876.39 169.326  28
   1   1  -9 1748.58 170.970  27
   1   1  -9 2013.47 197.025  26
   1   1  -9 1730.33 282.467  10
   1   1  -9 1779.92 158.025  34
  -1  -1   9 1887.88 306.958  39
   1   1  -9 1217.73 221.240   8
   1   1  -9 1789.73 149.662  19
   1   1  -9 1900.63 183.932  11
   1   1  -9 1747.05 180.477  22
   1   1  -8 103.228 108.846  22
   1   1  -8 67.1247 72.8224  19
  -1  -1   8 135.908 188.838  39
   1   1  -8-8.01515 104.697  29
   1   1  -8 49.0355 92.5842  27
   1   1  -8-54.3169 137.165   8
   1   1  -8 150.551 211.317  10
   1   1  -8 143.194 107.435  11
   1   1  -7 6096.09 350.798  11
   1   1  -7 5666.99 350.787  22
   1   1  -7 5917.78 438.094  10
   1   1  -7 5777.94 433.740   8
  -1  -1   7 6213.55 465.201  39
  -1  -1   6 7340.59 384.166   7
  -1  -1   6 7839.19 471.236  39
   1   1  -6 7405.83 358.708  22
   1   1  -6 7051.02 442.633  10
  -1  -1   5 1807.69 220.923  39
  -1  -1   5 1440.42 109.784   1
  -1  -1   5 1265.90 147.109   7
   1   1  -5 1460.02 237.387  10
  -1  -1   4 109569. 4649.39   7
   1   1  -4 116881. 4674.32   3
  -1  -1   4 105066. 4711.43  39
   1   1  -4 114905. 4692.87  37
   1   1  -4 108852. 4692.93  10
  -1  -1   4 120220. 4648.79   1
   1   1  -3 15791.7 841.374   3
  -1  -1   3 15071.0 862.061  39
   1   1  -3 15020.1 837.325  37
   1   1  -3 16029.5 861.567  10
  -1  -1   3 16924.4 824.001   1
   1   1  -2 4053.68 261.631  37
  -1  -1   2 4218.13 285.473  39
   1   1  -2 4751.39 284.712   3
  -1  -1   2 4157.19 259.160   1
  -1  -1   1 12212.0 661.189  39
  -1  -1   1 12312.1 647.060   1
   1   1   0 32605.6 1658.92   3
  -1  -1  -1 3028.60 214.711  40
   1   1   1 2378.74 224.898   3
  -1  -1  -1 2742.04 188.426   1
  -1  -1  -2 174869. 8751.58   1
  -1  -1  -2 179464. 8781.06  40
   1   1   2 173415. 8770.62   3
  -1  -1  -2 172588. 8809.81   8
  -1  -1  -2 181105. 8786.89  38
  -1  -1  -3 4942.02 279.482   1
   1   1   3 4612.56 330.048   3
   1   1   3 6113.99 392.172  41
  -1  -1  -3 5348.33 365.427   9
  -1  -1  -3 5120.58 375.686   8
  -1  -1  -4 9750.29 493.843   1
  -1  -1  -4 10546.2 619.413   8
  -1  -1  -4 10262.4 599.847   9
   1   1   4 8358.63 518.551   4
   1   1   4 9901.03 617.267  41
  -1  -1  -5 6546.14 385.655  18
  -1  -1  -5 7286.80 506.029   8
  -1  -1  -5 6809.74 487.762   9
   1   1   5 6873.61 504.701  41
  -1  -1  -5 6785.20 390.068  22
  -1  -1  -6 920.952 217.725   8
  -1  -1  -6 633.342 207.722   9
  -1  -1  -6 946.475 136.597  22
   1   1   6 1203.65 240.625  41
  -1  -1  -6 935.241 125.232  18
  -1  -1  -7 3473.48 244.374  30
  -1  -1  -7 2849.53 339.022   8
  -1  -1  -7 3113.78 199.063  28
  -1  -1  -7 3485.17 243.611  29
  -1  -1  -7 3184.53 231.449  26
  -1  -1  -7 2761.65 275.184  10
  -1  -1  -7 3185.17 359.156   9
  -1  -1  -7 3276.51 244.285  22
  -1  -1  -7 3293.55 232.228  32
   1   1   7 3127.58 356.848  41
  -1  -1  -7 2730.06 227.521  18
  -1  -1  -7 3299.95 237.312  35
  -1  -1  -8 9654.64 558.139  35
  -1  -1  -8 9894.80 553.124  26
  -1  -1  -8 8334.41 567.965  10
  -1  -1  -8 9032.13 719.164   9
  -1  -1  -8 9731.75 694.492   8
  -1  -1  -8 9645.74 559.165  22
  -1  -1  -8 9958.73 563.078  30
   1   1   8 9167.22 711.413  41
  -1  -1  -8 10105.3 520.777  28
  -1  -1  -8 9908.87 562.770  29
  -1  -1  -8 8862.31 549.287  18
  -1  -1  -8 9526.22 550.393  19
  -1  -1  -8 9637.63 562.311  11
  -1  -1  -9 10784.2 652.974  35
  -1  -1  -9 11905.1 661.573  26
  -1  -1  -9 10290.4 779.055   8
  -1  -1  -9 11736.2 661.544  22
  -1  -1  -9 11065.8 661.474  30
   1   1   9 10616.9 812.805  41
  -1  -1  -9 12552.0 621.017  28
  -1  -1  -9 11690.1 662.069  29
  -1  -1  -9 10969.7 646.616  18
  -1  -1  -9 11181.7 647.397  19
  -1  -1  -9 11140.3 637.569  14
  -1  -1  -9 10673.2 657.865  11
  -1  -1 -10 9584.67 571.058  26
  -1  -1 -10 8827.53 563.440  35
  -1  -1 -10 11021.4 535.796  28
  -1  -1 -10 9701.32 572.358  29
  -1  -1 -10 9262.38 570.828  22
  -1  -1 -10 8277.36 532.057  14
  -1  -1 -10 8929.16 550.781  18
  -1  -1 -10 8869.28 549.933  19
  -1  -1 -11 17735.1 983.266  22
  -1  -1 -11 19483.4 986.973  26
  -1  -1 -11 19148.9 949.600  28
  -1  -1 -11 18457.2 986.398  29
  -1  -1 -12 11904.2 732.667  22
  -1  -1 -12 12333.4 736.908  26
  -1  -1 -12 13575.1 713.907  28
  -1  -1 -12 13710.6 746.240  29
  -1  -1 -13 9415.43 588.785  22
  -1  -1 -13 9884.24 589.497  26
  -1  -1 -13 11299.3 577.572  28
  -1  -1 -14 552.372 122.098  26
  -1  -1 -14 407.288 119.086  28
   1   2 -16 1378.68 115.387  27
   1   2 -15 6483.46 403.540  26
   1   2 -15 7204.72 411.497  27
   1   2 -15 7787.14 425.061  22
   1   2 -14 3555.00 271.379  11
   1   2 -14 3215.40 254.052  27
   1   2 -14 3259.92 254.828  26
   1   2 -14 3468.60 269.575  22
   1   2 -13 13839.1 812.764  11
   1   2 -13 15040.8 802.498  27
   1   2 -13 13672.3 803.356  26
   1   2 -13 15420.3 815.463  22
   1   2 -12 1570.40 207.355  11
  -1  -2  12 1242.95 326.017  39
   1   2 -12 1893.38 207.417  22
   1   2 -12 1401.66 174.816  28
   1   2 -12 1009.83 153.619  31
   1   2 -12 1579.55 198.575  26
   1   2 -12 2183.54 200.511  27
   1   2 -12 1785.44 168.756  18
   1   2 -11 182.783 148.908  11
   1   2 -11 83.7679 81.9365  19
  -1  -2  11 368.725 261.039  39
   1   2 -11 206.606 141.349  26
   1   2 -11 66.4612 127.532  27
   1   2 -11 177.204 127.544  28
   1   2 -11 39.2404 123.062  34
   1   2 -11 164.241 135.510  22
   1   2 -10 147.271 128.238  22
   1   2 -10 60.9493 81.3409  19
   1   2 -10-20.3670 262.779  10
   1   2 -10 229.525 138.391  11
   1   2 -10-45.0123 133.994  26
   1   2 -10-36.9000 119.644  27
  -1  -2  10 101.009 228.517  39
   1   2 -10 159.880 114.928  34
   1   2  -9 9783.38 529.988  11
   1   2  -9 8055.37 504.841  27
   1   2  -9 8641.14 521.557  26
   1   2  -9 8470.20 648.078   8
   1   2  -9 8689.76 638.404  10
   1   2  -9 8954.38 493.783  34
   1   2  -9 9512.03 522.459  22
   1   2  -9 9383.42 499.819  19
  -1  -2   9 10488.8 716.657  39
   1   2  -8 79.1959 71.5550  19
   1   2  -8-15.9318 248.518  10
   1   2  -8 132.951 105.252  22
  -1  -2   7-20.1044 187.849  39
   1   2  -7 111.017 98.5186  22
  -1  -2   7 206.760 179.647   7
   1   2  -7-41.5612 228.299  10
   1   2  -6 1289.45 266.478  10
  -1  -2   6 1315.04 123.216   2
   1   2  -6 1420.98 200.476   3
  -1  -2   6 1328.94 186.443   7
   1   2  -6 1433.46 137.282  22
  -1  -2   6 1360.26 243.822  39
   1   2  -6 1325.89 216.363  37
   1   2  -5 826.250 244.343  10
   1   2  -5 573.910 100.655  38
  -1  -2   5 779.375 192.465  39
  -1  -2   5 921.608 153.793   7
   1   2  -5 807.175 164.840   3
   1   2  -5 773.338 176.691  37
  -1  -2   5 627.325 101.659   1
  -1  -2   4 91.2031 78.2165   1
  -1  -2   4 156.087 167.587  39
   1   2  -4-69.0126 143.496   3
   1   2  -4 141.268 147.650  37
  -1  -2   3 4897.13 274.286   1
  -1  -2   3 4530.53 342.755  39
   1   2  -3 4337.91 313.906  37
   1   2  -3 4284.88 304.125   3
  -1  -2   2 32244.0 1602.11   1
   1   2  -2 30401.0 1630.78  37
  -1  -2   1 20257.9 1048.41   1
  -1  -2   1 20624.4 1071.40  40
   1   2   0 90489.0 4687.88   3
  -1  -2   0 97447.9 4698.12  40
  -1  -2  -1 6621.37 376.075   1
   1   2   1 6557.24 407.534   3
  -1  -2  -1 7438.11 413.234  40
  -1  -2  -2 4834.16 264.685   1
   1   2   2 3925.62 312.728   3
  -1  -2  -2 4439.62 298.508  40
  -1  -2  -3 1179.95 215.010   9
   1   2   3 893.438 172.668   3
  -1  -2  -3 962.196 105.011   1
  -1  -2  -4 121655. 6128.72   8
  -1  -2  -4 134475. 6153.80   9
   1   2   4 115402. 6057.06   3
  -1  -2  -5 5877.68 321.163  18
  -1  -2  -5 6016.59 319.988  19
  -1  -2  -5 5841.72 450.037   9
  -1  -2  -5 5780.70 427.612   8
   1   2   5 5572.34 452.273  41
   1   2   6 54745.1 2730.34  41
  -1  -2  -6 48704.9 2544.51  18
  -1  -2  -6 51154.3 2545.14  14
  -1  -2  -6 48484.6 2537.43  16
  -1  -2  -7 31.5913 104.590  32
  -1  -2  -7 47.8549 110.381  30
  -1  -2  -7 30.2299 101.685  18
  -1  -2  -7 75.8286 96.9084  16
  -1  -2  -7-42.6784 82.1469  14
  -1  -2  -7 54.6211 104.705  26
   1   2   7-30.7640 189.583  41
  -1  -2  -7 86.7852 112.812  35
  -1  -2  -7 59.0172 114.192  29
  -1  -2  -7 179.387 214.996   9
  -1  -2  -8 11834.2 641.434  29
  -1  -2  -8 12229.7 636.192  26
  -1  -2  -8 11529.7 604.977  27
  -1  -2  -8 10935.3 820.593   9
  -1  -2  -8 10163.2 629.961  22
  -1  -2  -8 10468.0 626.432  35
  -1  -2  -8 11317.3 633.862  30
   1   2   8 10392.4 793.674  41
  -1  -2  -8 10239.4 620.000  19
  -1  -2  -8 10577.6 620.190  18
  -1  -2  -8 10874.6 614.191  14
  -1  -2  -9 1763.34 201.304  35
  -1  -2  -9 1701.97 209.933  26
  -1  -2  -9 1395.28 320.820   9
  -1  -2  -9 1579.90 200.925  29
  -1  -2  -9 1563.93 194.219  30
  -1  -2  -9 1521.47 172.280  27
  -1  -2  -9 1537.20 160.407  14
  -1  -2  -9 1873.32 210.357  22
  -1  -2 -10 11332.9 655.376  22
  -1  -2 -10 12029.1 662.757  29
  -1  -2 -10 11335.3 623.984  28
  -1  -2 -10 11475.5 656.189  30
  -1  -2 -10 10911.0 623.046  27
  -1  -2 -10 11023.7 652.876  26
  -1  -2 -10 9596.69 609.816  14
  -1  -2 -10 11463.1 652.370  35
  -1  -2 -11 815.394 171.548  29
  -1  -2 -11 1054.97 190.529  26
  -1  -2 -11 963.809 189.298  22
  -1  -2 -11 716.888 159.718  27
  -1  -2 -11 770.594 170.556  28
  -1  -2 -12 3447.36 284.405  22
  -1  -2 -12 4225.96 274.304  28
  -1  -2 -12 3369.75 279.532  29
  -1  -2 -12 3005.93 259.593  27
  -1  -2 -12 3779.42 294.386  26
  -1  -2 -13 1145.92 156.001  28
  -1  -2 -13 892.287 154.269  26
  -1  -2 -13 1083.57 148.750  27
  -1  -2 -13 888.447 151.728  22
  -1  -2 -14 2568.36 184.252  27
  -1  -2 -14 2312.47 189.366  26
   1   3 -15 10425.9 606.175  27
   1   3 -15 11240.6 627.265  11
   1   3 -15 12524.5 628.612  22
   1   3 -14-63.9788 122.242  27
   1   3 -14-20.2258 110.252  26
   1   3 -14-9.53594 132.233  11
   1   3 -14 147.418 135.678  22
   1   3 -13 8698.92 496.684  34
   1   3 -13 9836.14 543.829  22
   1   3 -13 10248.2 556.857  11
   1   3 -13 8964.58 511.678  18
   1   3 -13 9656.04 533.270  26
   1   3 -13 9469.48 527.823  27
   1   3 -12 1124.39 161.120  34
   1   3 -12 1447.75 194.677  22
  -1  -3  12 1521.18 335.872  39
   1   3 -12 1328.78 180.522  26
   1   3 -12 1257.49 172.398  27
   1   3 -11 6446.85 382.042  34
   1   3 -11 7018.77 413.521  22
  -1  -3  11 6664.11 639.545  39
   1   3 -11 5703.46 387.241  27
   1   3 -11 5952.81 401.492  26
   1   3 -10 140.932 110.408  27
   1   3 -10 175.856 122.441  26
   1   3 -10 279.091 278.970  10
   1   3 -10 174.220 173.224   8
   1   3 -10 166.902 120.350  34
   1   3 -10 53.6477 75.6203  19
   1   3 -10 239.305 129.138  22
  -1  -3  10-248.856 259.668  39
   1   3  -9 7921.57 459.026  26
   1   3  -9 6837.19 442.425  27
   1   3  -9 7506.59 599.767  10
   1   3  -9 7783.35 435.320  19
   1   3  -9 7893.73 436.837  34
  -1  -3   9 9046.40 661.408  39
   1   3  -9 8403.11 466.553  22
   1   3  -8 256.641 279.722  10
   1   3  -8 597.971 107.946  34
   1   3  -8 592.936 90.6668  19
   1   3  -8 649.084 124.070  22
  -1  -3   8 654.008 238.142  39
   1   3  -7 4010.86 325.918   3
  -1  -3   7 4936.45 353.992   7
  -1  -3   7 4434.88 411.629  39
   1   3  -7 4304.05 279.522  22
   1   3  -7 4630.57 427.771  10
   1   3  -7 4654.18 395.750  37
   1   3  -6 666.369 193.885  37
  -1  -3   6 774.068 186.838   7
   1   3  -6 730.185 177.498   3
  -1  -3   6 633.676 113.214   2
   1   3  -6 455.784 118.342  38
  -1  -3   6 710.265 220.944  39
   1   3  -6 271.519 252.805  10
   1   3  -5 17982.9 1017.63   3
   1   3  -5 18664.3 1062.71  37
  -1  -3   5 19848.2 1095.09  39
  -1  -3   5 19867.7 1019.27   7
   1   3  -4 3357.48 301.453  37
  -1  -3   4 4250.83 333.571  39
  -1  -3   4 3730.20 246.720   1
   1   3  -4 3624.05 280.848   3
  -1  -3   3 6211.85 415.156  39
   1   3  -3 6071.11 408.990  37
  -1  -3   3 5739.95 342.091   1
   1   3  -3 5946.83 431.193  10
   1   3  -3 5870.42 377.306   3
   1   3  -2 13407.9 759.734  37
  -1  -3   2 13195.9 702.335   1
  -1  -3   1 220106. 11257.2   1
   1   3  -1 228263. 11279.8   3
  -1  -3   1 235165. 11288.3  40
   1   3   0 62167.3 3146.93   3
  -1  -3   0 61573.9 3179.88  39
  -1  -3   0 62600.7 3147.37  40
  -1  -3  -1 91739.6 4600.29   1
   1   3   1 91214.9 4625.86   3
  -1  -3  -1 93149.8 4624.43  40
  -1  -3  -2 10732.6 565.758   1
   1   3   2 9665.47 598.942   3
  -1  -3  -2 10545.3 587.280  40
  -1  -3  -3 68194.1 3320.68   9
   1   3   3 61522.0 3228.19   3
   1   3   4 23185.1 1334.88   3
  -1  -3  -4 25701.6 1297.21  22
  -1  -3  -4 25128.8 1291.90   2
  -1  -3  -4 24893.9 1290.38  14
  -1  -3  -4 24923.7 1289.07  16
  -1  -3  -4 29298.9 1457.02   9
  -1  -3  -5 21391.8 1169.43   9
  -1  -3  -5 19640.0 988.232  14
  -1  -3  -5 18626.4 984.837   2
  -1  -3  -5 17222.1 981.314  16
   1   3   5 22801.8 1188.46  41
  -1  -3  -6 56135.0 2943.87  14
   1   3   6 59688.2 3146.05  41
  -1  -3  -6 55273.7 2944.02  16
  -1  -3  -6 59018.0 2959.88  29
  -1  -3  -6 62157.5 2923.66  28
  -1  -3  -6 57355.4 2951.85  30
  -1  -3  -6 56692.3 2952.39  32
  -1  -3  -6 59882.8 3143.59   9
  -1  -3  -7 46547.7 2448.20  30
  -1  -3  -7 44574.1 2436.20  16
  -1  -3  -7 50032.1 2459.80  29
  -1  -3  -7 52158.8 2419.23  28
  -1  -3  -7 48599.0 2424.83  27
   1   3   7 45473.2 2635.14  41
  -1  -3  -7 47343.5 2449.25  32
  -1  -3  -7 46651.1 2444.77  35
  -1  -3  -7 45914.9 2436.41  14
  -1  -3  -7 49870.9 2671.32   9
  -1  -3  -8 44233.7 2167.61  29
  -1  -3  -8 44322.3 2131.27  27
   1   3   8 38947.8 2335.42  41
  -1  -3  -8 44470.8 2409.72   9
  -1  -3  -8 42211.3 2155.83  32
  -1  -3  -8 43110.6 2155.59  35
  -1  -3  -8 41069.5 2156.60  30
  -1  -3  -8 40671.4 2137.49  14
  -1  -3  -8 39247.2 2113.92  21
  -1  -3  -9 32726.2 2113.50   9
  -1  -3  -9 35976.4 1885.43  35
  -1  -3  -9 37093.8 1864.30  27
  -1  -3  -9 37374.1 1895.13  30
  -1  -3  -9 33755.7 1860.76  14
  -1  -3  -9 39438.2 1905.67  29
  -1  -3 -10 7321.28 454.782  35
  -1  -3 -10 7319.84 464.906  30
  -1  -3 -10 7508.26 468.796  26
  -1  -3 -10 7301.86 435.000  27
  -1  -3 -10 8378.58 480.338  29
  -1  -3 -11 94.8396 151.253  26
  -1  -3 -11-32.0135 131.865  27
  -1  -3 -11-43.3266 144.080  29
  -1  -3 -12 153.532 141.609  26
  -1  -3 -12 169.624 123.266  27
  -1  -3 -12-35.7446 123.214  29
  -1  -3 -13 1517.44 166.807  26
  -1  -3 -13 1626.84 157.815  27
  -1  -3 -14 9754.67 577.684  27
  -1  -3 -14 11394.9 592.238  26
   1   4 -15 38.1694 106.839  22
   1   4 -14 120.134 107.950  27
   1   4 -14 180.154 129.165  22
   1   4 -13 629.171 149.450  34
   1   4 -13 978.379 165.855  22
   1   4 -13 638.139 133.615  27
   1   4 -12 2491.87 235.710  34
  -1  -4  12 3644.67 472.831  39
   1   4 -12 3549.67 263.600  22
   1   4 -12 3040.77 237.882  27
   1   4 -11-130.703 188.066   8
   1   4 -11-63.9816 141.847  11
   1   4 -11 49.7124 136.362  34
  -1  -4  11-41.2017 259.240  39
   1   4 -11 37.0846 130.441  22
   1   4 -11 124.605 116.189  27
   1   4 -10 629.030 325.138  10
   1   4 -10 511.349 148.164  11
   1   4 -10 512.563 137.290  34
  -1  -4  10 747.952 302.020  39
   1   4 -10 585.899 143.414  22
   1   4 -10 634.206 124.593  27
   1   4  -9 188.977 299.549  10
   1   4  -9 155.131 109.601  34
   1   4  -9 38.3366 72.4482  19
   1   4  -9 82.6941 116.514  22
  -1  -4   9 33.1282 236.380  39
   1   4  -8 84.2237 292.309  10
   1   4  -8 180.097 101.248  34
   1   4  -8 324.341 81.3221  19
  -1  -4   8 242.366 221.666   7
   1   4  -8 313.833 121.385  22
   1   4  -8 367.468 201.093  37
  -1  -4   8 403.975 243.705  39
  -1  -4   7-50.4476 202.915  39
   1   4  -7 153.087 110.997  38
   1   4  -7 161.917 182.584   3
  -1  -4   7 194.922 197.318   7
   1   4  -7 56.1487 275.499  10
   1   4  -7 324.249 188.518  37
  -1  -4   7 124.874 132.663   2
  -1  -4   6 793.655 207.551   7
   1   4  -6 687.438 184.683   3
  -1  -4   6 834.678 143.318   2
   1   4  -6 674.892 196.673  37
  -1  -4   6 772.830 231.994  39
   1   4  -5 18319.6 1026.54  10
  -1  -4   5 15922.3 921.013   2
   1   4  -5 17548.4 963.108   3
   1   4  -5 17539.5 1016.43  37
  -1  -4   5 18365.4 1043.19  39
  -1  -4   5 19426.4 971.738   7
   1   4  -4 3345.79 361.444  10
  -1  -4   4 3588.07 291.582   7
   1   4  -4 3440.01 323.944  37
  -1  -4   4 3478.39 331.825  39
   1   4  -4 3302.43 275.520   3
   1   4  -3 58004.9 2566.73  37
   1   4  -3 56477.8 2553.85  10
   1   4  -3 52809.8 2501.83   3
  -1  -4   2 20152.5 1059.70   1
   1   4  -1 60721.3 3134.22   3
  -1  -4   1 65343.2 3176.88  39
  -1  -4   1 59985.0 3130.99  40
  -1  -4   0 3309.20 241.998   1
   1   4   0 3646.93 288.840   3
  -1  -4   0 3657.20 266.657  40
  -1  -4   0 3681.46 320.392  39
  -1  -4  -1 32259.2 1802.21   1
  -1  -4  -1 37418.1 1823.28  40
   1   4   1 37843.9 1844.17   3
   1   4   2 25537.4 1288.86   3
  -1  -4  -2 23026.8 1224.47  14
  -1  -4  -2 24864.7 1254.50  40
  -1  -4  -2 23913.4 1225.24  16
  -1  -4  -2 23567.2 1217.74  21
  -1  -4  -3 47555.1 2398.23  21
  -1  -4  -3 48410.0 2414.03  22
  -1  -4  -3 44470.9 2404.44  14
  -1  -4  -3 50399.5 2423.92   2
   1   4   3 48987.3 2466.20   3
  -1  -4  -3 47132.2 2407.41  16
  -1  -4  -3 51152.0 2569.40   9
  -1  -4  -4 90.7240 78.8954  14
   1   4   4 37.7014 185.660   3
  -1  -4  -4 78.8987 197.826   9
  -1  -4  -4 104.945 82.6955  21
  -1  -4  -4 54.1627 119.326  22
  -1  -4  -4 73.6453 98.6155  16
  -1  -4  -4 99.4828 110.136   2
  -1  -4  -5 10710.5 591.772  29
  -1  -4  -5 10937.1 552.304  28
  -1  -4  -5 10361.5 574.904  14
  -1  -4  -5 9779.05 591.751   2
  -1  -4  -5 10471.3 757.549   9
  -1  -4  -5 10296.0 560.945  21
  -1  -4  -5 10825.6 567.409  33
  -1  -4  -5 10064.4 577.343  16
  -1  -4  -5 9549.94 578.984  30
  -1  -4  -5 9946.15 583.721  32
  -1  -4  -5 10807.6 590.474  22
   1   4   6 33.9981 193.571  41
  -1  -4  -6-84.9831 121.254  32
  -1  -4  -6 217.782 119.999  30
  -1  -4  -6 308.480 114.259  16
  -1  -4  -6 433.972 130.877  29
  -1  -4  -6 364.913 103.559  28
  -1  -4  -6 149.984 87.6357  27
  -1  -4  -6 278.961 110.604  26
  -1  -4  -6 243.791 225.995   9
  -1  -4  -6 281.851 88.3971  21
  -1  -4  -6 148.598 136.282  22
  -1  -4  -6 184.951 89.8582  14
   1   4   7 1174.47 261.853  41
  -1  -4  -7 1210.68 160.628  35
  -1  -4  -7 1054.09 152.371  16
  -1  -4  -7 1132.49 120.636  21
  -1  -4  -7 1022.99 160.502  30
  -1  -4  -7 858.524 154.682  32
  -1  -4  -7 1228.72 176.972  29
  -1  -4  -7 897.192 130.349  27
  -1  -4  -7 1476.74 149.346  28
  -1  -4  -7 1312.08 170.888  26
  -1  -4  -7 1272.11 180.810  22
  -1  -4  -7 1059.88 132.775  14
  -1  -4  -7 1020.36 294.009   9
  -1  -4  -8 3467.19 240.720  21
  -1  -4  -8 3964.89 295.199  30
  -1  -4  -8 3432.04 276.322  16
  -1  -4  -8 3914.30 272.561  28
  -1  -4  -8 4505.20 315.911  29
  -1  -4  -8 3947.82 268.129  27
  -1  -4  -8 4130.99 302.847  26
  -1  -4  -8 4036.68 490.865   9
  -1  -4  -8 3586.30 301.009  22
  -1  -4  -8 3981.12 292.832  32
  -1  -4  -8 3748.08 262.567  14
   1   4   8 2767.01 386.418  41
  -1  -4  -8 3999.27 288.076  35
  -1  -4  -9 2992.50 270.741  35
  -1  -4  -9 3800.10 288.937  30
  -1  -4  -9 3974.95 489.396   9
  -1  -4  -9 3741.49 298.055  29
  -1  -4  -9 3938.47 275.194  28
  -1  -4  -9 3933.41 303.024  22
  -1  -4  -9 3041.02 255.620  27
  -1  -4  -9 3959.39 301.717  26
  -1  -4 -10 3859.31 300.432  30
  -1  -4 -10 3704.44 275.756  27
  -1  -4 -10 3710.90 304.248  22
  -1  -4 -10 3590.84 282.814  35
  -1  -4 -10 4060.16 311.529  29
  -1  -4 -10 4000.72 288.627  28
  -1  -4 -11 16198.0 942.192  27
  -1  -4 -11 20529.9 982.917  29
  -1  -4 -12 542.793 114.164  27
  -1  -4 -12 621.058 129.555  29
   1   5 -15 936.462 126.289  22
   1   5 -14 9358.26 561.110  11
   1   5 -14 9845.94 552.587  22
   1   5 -13 5.96552 135.888  34
   1   5 -13 73.5994 140.836  11
   1   5 -13 77.8613 127.328  22
   1   5 -12 1423.16 191.734  11
   1   5 -12 1203.38 176.899  34
   1   5 -12 1127.58 172.721  22
  -1  -5  12 945.076 337.570  39
   1   5 -11 782.464 244.518   8
   1   5 -11 460.999 151.914  11
   1   5 -11 370.579 143.449  22
   1   5 -11 398.937 151.228  34
  -1  -5  11 548.821 306.772  39
   1   5 -10 56924.9 3001.03  11
   1   5 -10 61020.7 3189.01  10
  -1  -5  10 63462.5 3266.67  39
   1   5 -10 61453.1 2973.10  34
   1   5 -10 55671.6 2990.20  22
   1   5  -9 187.378 327.033  10
  -1  -5   9 355.338 244.128  39
   1   5  -9 424.725 91.5708  19
   1   5  -9 629.791 229.673  37
   1   5  -9 413.838 126.283  22
   1   5  -9 399.624 124.067  34
   1   5  -8 18429.6 1090.88  10
   1   5  -8 16655.1 984.234   3
  -1  -5   8 18068.4 1025.50   7
  -1  -5   8 19721.9 1140.18  39
   1   5  -8 16365.3 909.082  22
   1   5  -8 16019.9 1067.42  37
  -1  -5   7 1534.81 208.593   2
   1   5  -7 1403.58 207.876  38
  -1  -5   7 1353.68 286.438  39
  -1  -5   7 1678.60 281.268   7
   1   5  -7 1974.78 260.226   3
   1   5  -7 1770.56 285.812  37
   1   5  -6 82.7560 166.419   3
  -1  -5   6 42.3945 125.058   2
   1   5  -6 19.8545 285.032  10
  -1  -5   6 50.4361 195.067  39
  -1  -5   6-28.0830 201.618   7
  -1  -5   6 205.444 85.0926   5
   1   5  -6 46.1875 191.455  37
   1   5  -5 13273.1 786.097  10
  -1  -5   5 14594.8 723.898   7
  -1  -5   5 10695.1 604.012   5
   1   5  -5 12559.0 709.441   3
  -1  -5   5 12312.5 665.327   2
   1   5  -5 12759.0 778.700  37
  -1  -5   4 156203. 7674.07   2
   1   5  -4 166542. 7765.99  10
  -1  -5   4 155694. 7621.99   5
  -1  -5   4 164778. 7705.13   7
  -1  -5   4 139698. 7629.42  12
   1   5  -4 168972. 7791.80  37
   1   5  -4 164784. 7714.19   3
  -1  -5   3 9910.72 544.820   5
  -1  -5   3 11815.1 635.724   7
  -1  -5   3 10939.8 558.286  12
   1   5  -3 11684.9 643.215   3
  -1  -5   3 10856.2 693.545  39
   1   5  -3 10708.6 700.717  37
  -1  -5   2 21788.8 1131.21   5
  -1  -5   2 24480.5 1231.66  40
  -1  -5   2 26328.6 1285.45  39
  -1  -5   1 1010.77 112.020  21
   1   5  -1 1124.23 191.566   3
  -1  -5   1 825.436 206.541  39
   1   5  -1 809.467 230.866  37
  -1  -5   1 891.797 165.282  40
  -1  -5   0 77.9598 112.190  40
  -1  -5   0 65.6101 64.2416   5
  -1  -5   0-106.509 182.635  39
  -1  -5   0 31.0388 80.2322  21
   1   5   0-38.7397 165.386   3
  -1  -5  -1 12501.9 645.389   2
  -1  -5  -1 10933.0 588.166   5
  -1  -5  -1 12149.2 649.792  40
   1   5   1 12003.0 698.572   3
  -1  -5  -2 15382.4 833.070  21
  -1  -5  -2 16599.7 857.810  40
  -1  -5  -2 17742.4 850.601  16
   1   5   2 16152.7 924.362   3
  -1  -5  -2 15017.9 812.292   5
  -1  -5  -2 17297.0 872.856   2
  -1  -5  -3 60964.4 2998.34  21
  -1  -5  -3 61925.2 3200.48   9
  -1  -5  -3 61478.4 3010.59  16
   1   5   3 64158.6 3093.40   3
  -1  -5  -3 55884.5 2974.93   5
  -1  -5  -3 65547.1 3044.94   2
  -1  -5  -4 30252.4 1567.94  29
   1   5   4 29425.3 1635.65   3
  -1  -5  -4 27328.7 1559.79   7
  -1  -5  -4 30389.7 1543.00  21
  -1  -5  -4 30560.2 1755.56   9
  -1  -5  -4 30271.4 1559.90  30
  -1  -5  -4 31470.4 1593.94   2
  -1  -5  -4 31926.6 1563.29  16
  -1  -5  -5 13291.5 700.501  21
  -1  -5  -5 13402.7 705.117  33
  -1  -5  -5 14008.1 734.743  29
  -1  -5  -5 11926.8 686.580  28
  -1  -5  -5 13412.3 929.124   9
  -1  -5  -5 12932.6 717.797  16
  -1  -5  -5 12862.9 722.784  32
  -1  -5  -5 13706.2 725.058  30
  -1  -5  -6 185.366 124.538  32
  -1  -5  -6 176.140 122.318  30
  -1  -5  -6 125.918 124.591  16
  -1  -5  -6 37.9175 110.213  28
  -1  -5  -6 58.8124 88.0169  27
  -1  -5  -6 152.881 118.947  26
  -1  -5  -6 117.953 237.142   9
  -1  -5  -6 153.642 131.302  29
  -1  -5  -6 137.853 86.5319  21
  -1  -5  -6 86.4915 139.938  22
   1   5   6 73.9085 199.381  41
  -1  -5  -7 842.037 160.159  32
  -1  -5  -7 728.066 156.318  30
  -1  -5  -7 838.764 153.259  16
  -1  -5  -7 873.188 147.156  35
  -1  -5  -7 697.570 168.120  29
  -1  -5  -7 564.859 125.775  27
  -1  -5  -7 615.630 142.742  28
  -1  -5  -7 1217.77 168.571  26
  -1  -5  -7 513.492 290.368   9
   1   5   7 659.575 236.029  41
  -1  -5  -7 890.460 174.282  22
  -1  -5  -7 795.780 112.192  21
  -1  -5  -8 5670.28 386.451  26
  -1  -5  -8 4998.03 347.039  27
  -1  -5  -8 5829.08 377.879  32
  -1  -5  -8 5773.78 595.090   9
  -1  -5  -8 5483.25 369.091  35
  -1  -5  -8 5538.44 333.690  21
  -1  -5  -8 6646.89 404.061  29
  -1  -5  -8 6041.62 362.610  28
  -1  -5  -8 4982.72 364.221  16
  -1  -5  -8 5794.28 384.948  30
  -1  -5  -9 358.891 165.392  26
  -1  -5  -9 555.142 156.319  30
  -1  -5  -9 598.753 264.833   9
  -1  -5  -9 372.827 119.471  27
  -1  -5  -9 679.130 139.748  35
  -1  -5  -9 533.810 164.463  29
  -1  -5  -9 707.292 162.554  28
  -1  -5 -10 221.288 139.312  30
  -1  -5 -10 290.248 148.730  26
  -1  -5 -10 112.286 136.847  29
  -1  -5 -10 57.4890 142.822  28
  -1  -5 -10 170.384 110.213  27
  -1  -5 -10-24.6337 109.397  35
  -1  -5 -11 911.244 161.953  28
  -1  -5 -11 717.192 138.121  29
  -1  -5 -11 881.530 149.473  26
  -1  -5 -12-107.162 119.532  28
  -1  -5 -12-51.1782 91.8975  29
  -1  -5 -12-12.0495 100.473  26
  -1  -5 -13 2109.44 149.892  28
  -1  -5 -13 2164.36 147.087  26
   1   6 -15 386.328 109.649  11
   1   6 -14 919.494 153.867  11
   1   6 -14 973.306 139.620  22
   1   6 -14 1112.33 145.831  34
   1   6 -13 1235.56 187.895  11
   1   6 -13 1393.29 172.468  22
   1   6 -13 1736.74 181.628  34
  -1  -6  12 1365.65 349.433  39
   1   6 -12 1594.00 187.337  22
   1   6 -12 1723.23 208.799  11
   1   6 -12 1990.58 198.417  34
  -1  -6  11 9347.90 796.928  39
   1   6 -11 9496.38 572.936  11
   1   6 -11 9052.76 553.359  22
   1   6 -11 9873.32 545.417  34
  -1  -6  10 17256.6 1212.85  39
   1   6 -10 18551.1 944.957  34
   1   6 -10 18051.0 973.646  11
   1   6 -10 16724.8 952.584  22
  -1  -6   9 993.638 306.735  39
   1   6  -9 1399.61 292.862  37
  -1  -6   9 1183.70 299.726   7
   1   6  -9 1106.62 154.544  22
   1   6  -9 1152.23 404.568  10
   1   6  -8 8623.25 721.191  37
  -1  -6   8 10008.2 762.991  39
   1   6  -8 9541.68 531.048  34
  -1  -6   8 10195.5 691.230   7
   1   6  -8 9770.58 651.048   3
   1   6  -8 9467.75 544.500  22
   1   6  -7 1481.12 369.608  10
  -1  -6   7 1714.89 301.923   7
  -1  -6   7 1424.01 154.426   5
   1   6  -7 1558.03 149.193  34
  -1  -6   7 1864.63 248.749   2
   1   6  -7 1986.02 321.001  37
   1   6  -7 2237.12 291.351   3
   1   6  -6 16342.0 999.734  10
   1   6  -6 17055.8 1023.37  37
  -1  -6   6 16534.3 891.376   2
  -1  -6   6 18971.7 949.595   7
  -1  -6   6 14331.6 796.363   5
   1   6  -6 14892.8 800.054  34
   1   6  -6 16340.3 926.174   3
   1   6  -5 1002.02 213.861   3
  -1  -6   5 1353.12 187.832   2
  -1  -6   5 970.868 240.800   7
  -1  -6   5 1472.97 126.211   5
  -1  -6   5 1114.52 136.180  12
   1   6  -5 854.347 268.731  37
   1   6  -5 875.633 117.128  34
  -1  -6   4 60452.1 3381.15  12
   1   6  -4 69515.0 3480.00   3
  -1  -6   4 69792.3 3444.90   2
  -1  -6   4 69709.9 3373.74   5
  -1  -6   4 72866.4 3476.01   7
   1   6  -4 72359.6 3573.98  37
  -1  -6   4 72860.3 3563.87  39
  -1  -6   3 8319.85 453.607  12
  -1  -6   3 8350.16 504.986   2
  -1  -6   3 8329.86 550.579  40
  -1  -6   3 8238.30 605.341  39
  -1  -6   3 7999.17 438.416   5
  -1  -6   3 8656.68 542.292   7
  -1  -6   2 137994. 7116.18  12
  -1  -6   2 139669. 7170.01   2
  -1  -6   2 143707. 7108.41   5
  -1  -6   2 143838. 7205.72  40
  -1  -6   2 158641. 7286.00  39
   1   6  -2 153778. 7222.33   3
  -1  -6   1 277.275 198.899  39
   1   6  -1 220.520 214.075  37
  -1  -6   1 253.119 130.005  40
   1   6  -1 378.712 176.675   3
  -1  -6   1 435.874 182.202   7
  -1  -6   0 29980.3 1578.29   2
  -1  -6   0 28937.6 1586.49   7
  -1  -6   0 29376.2 1511.08   5
  -1  -6   0 30606.1 1536.40  21
   1   6   0 31259.2 1631.62   3
   1   6   0 35526.1 1730.32  37
  -1  -6   0 28474.4 1570.00  40
  -1  -6   0 31614.0 1676.85  39
  -1  -6  -1 447.040 137.865   2
   1   6   1 347.601 198.154   3
  -1  -6  -1 257.265 88.7906   5
  -1  -6  -1 188.747 168.531   7
  -1  -6  -2 98696.8 4936.53  30
  -1  -6  -2 101360. 4983.56   2
   1   6   2 103860. 5037.35   3
  -1  -6  -2 96809.4 4901.98   5
  -1  -6  -2 91220.8 4963.44   7
  -1  -6  -2 101671. 4939.77  16
  -1  -6  -2 99122.0 4925.13  21
  -1  -6  -3-79.9417 111.554  16
  -1  -6  -3 124.399 144.957   7
   1   6   3-38.3800 216.817   3
  -1  -6  -3 27.3306 149.937   2
  -1  -6  -3-33.6246 207.204   9
  -1  -6  -3-25.6118 87.0989  21
  -1  -6  -3-54.0158 107.457  30
  -1  -6  -3-11.4808 90.2319   5
  -1  -6  -4 27890.2 1359.92  16
  -1  -6  -4 28250.8 1342.34  21
  -1  -6  -4 27938.3 1414.62   2
  -1  -6  -4 28189.2 1603.89   9
   1   6   4 27594.8 1467.88   3
  -1  -6  -4 28503.6 1361.92  30
  -1  -6  -4 23527.7 1314.34   5
  -1  -6  -4 22364.6 1316.89  28
  -1  -6  -4 28696.1 1369.85  29
  -1  -6  -5 1228.42 147.274  26
  -1  -6  -5 847.777 154.362  16
  -1  -6  -5 826.723 125.669  21
  -1  -6  -5 972.016 123.323  12
  -1  -6  -5 929.487 153.532  32
  -1  -6  -5 831.686 159.073  29
  -1  -6  -5 660.408 134.899  28
  -1  -6  -5 1020.06 159.476  30
  -1  -6  -5 438.843 254.870   9
  -1  -6  -6 12494.2 703.004  29
  -1  -6  -6 11673.4 664.337  28
  -1  -6  -6 13110.8 688.060  26
   1   6   6 11134.1 885.156  41
  -1  -6  -6 11303.2 919.272   9
  -1  -6  -6 11838.1 662.020  21
  -1  -6  -6 10964.8 681.900  16
  -1  -6  -6 12159.0 691.981  30
  -1  -6  -6 11866.2 687.836  32
  -1  -6  -6 12899.2 647.414  12
  -1  -6  -7 141.207 134.225  28
  -1  -6  -7 80.5934 146.744  29
  -1  -6  -7 35.6608 114.766  35
  -1  -6  -7-29.9163 130.229  16
  -1  -6  -7 87.9544 89.0033  21
  -1  -6  -7-28.1838 138.780  26
  -1  -6  -7 44.6780 240.967   9
  -1  -6  -7-62.0782 144.097  30
  -1  -6  -7 168.710 132.035  32
   1   6   7 109.655 170.738  41
  -1  -6  -8 2323.13 211.210  35
  -1  -6  -8 2191.27 401.741   9
  -1  -6  -8 2552.62 227.782  32
  -1  -6  -8 2169.02 215.584  16
  -1  -6  -8 2714.26 236.984  30
  -1  -6  -8 2903.62 249.135  26
  -1  -6  -8 2769.30 247.921  29
  -1  -6  -8 2529.67 228.295  28
  -1  -6  -9 207.682 134.552  30
  -1  -6  -9 214.332 142.760  28
  -1  -6  -9 164.711 139.787  29
  -1  -6  -9 204.053 142.340  26
  -1  -6  -9 228.094 112.026  35
  -1  -6 -10-8.01927 118.674  30
  -1  -6 -10 146.398 121.420  29
  -1  -6 -10-211.282 140.876  28
  -1  -6 -10 133.034 94.6163  35
  -1  -6 -10 32.5570 128.199  26
  -1  -6 -11 923.210 132.157  26
  -1  -6 -11 893.028 124.565  29
  -1  -6 -11 788.277 141.672  28
  -1  -6 -12 16409.7 786.113  26
  -1  -6 -12 16799.2 785.834  29
   1   7 -15 2568.11 188.042  11
   1   7 -14 229.881 124.129  34
   1   7 -14 274.066 118.198  11
   1   7 -13 14257.7 758.409  11
   1   7 -13 13831.8 733.363  34
   1   7 -13 12735.3 728.133  22
   1   7 -12 501.765 154.980  11
   1   7 -12 512.662 160.418  34
   1   7 -12 430.331 129.820  22
   1   7 -11 959.226 169.795  11
  -1  -7  11 683.729 291.407  39
   1   7 -11 328.593 133.774  22
   1   7 -10 2285.42 215.155  22
   1   7 -10 2847.92 241.118  11
  -1  -7  10 2279.25 402.592  39
  -1  -7   9 770.055 322.887  39
  -1  -7   9 1165.52 326.401   7
   1   7  -9 888.205 152.364  34
   1   7  -9 922.232 146.552  22
   1   7  -9 929.901 285.363  37
   1   7  -8 5971.25 487.030   3
   1   7  -8 4824.97 524.269  37
   1   7  -8 5142.99 329.591  34
   1   7  -8 5078.96 336.270  22
  -1  -7   8 6101.62 537.866   7
  -1  -7   7 10206.3 680.163   7
  -1  -7   7 7746.73 489.085   5
   1   7  -7 9827.54 736.431  37
  -1  -7   7 8234.67 614.145   2
   1   7  -7 8958.41 640.461   3
   1   7  -7 9270.16 488.959  34
   1   7  -6 1087.46 306.875  37
  -1  -7   6 955.373 277.865  39
  -1  -7   6 906.859 139.009   5
  -1  -7   6 1103.07 222.159   2
   1   7  -6 810.925 243.077   3
   1   7  -6 678.156 118.486  34
  -1  -7   6 1131.65 278.168   7
   1   7  -5 5043.42 313.434  34
   1   7  -5 6182.87 462.343   3
  -1  -7   5 4344.51 489.540  39
  -1  -7   5 5652.15 338.657  12
  -1  -7   5 5507.43 424.237   2
   1   7  -5 5970.89 547.434  37
  -1  -7   5 5658.89 466.292   7
  -1  -7   5 5532.75 323.888   5
   1   7  -4 129.611 91.1090  34
  -1  -7   4 93.9120 103.963   5
  -1  -7   4-114.399 213.578  39
  -1  -7   4-61.1392 158.695  40
  -1  -7   4 361.967 161.340   2
   1   7  -4 155.452 199.186   3
   1   7  -4 31.2667 226.619  37
  -1  -7   4-27.3027 117.049  12
  -1  -7   4 155.502 212.980   7
  -1  -7   3 9118.73 509.744  12
  -1  -7   3 9078.10 582.635   2
  -1  -7   3 9805.63 692.363  39
  -1  -7   3 8134.02 598.770  40
  -1  -7   3 9410.87 499.328   5
  -1  -7   2 44.9744 124.308  40
  -1  -7   2 157.355 111.000  12
   1   7  -2 251.899 183.548   3
  -1  -7   2 44.6105 135.059   2
   1   7  -2-121.295 229.707  37
  -1  -7   2 52.4984 196.034  39
   1   7  -1 4924.07 481.104  37
  -1  -7   1 4738.52 277.582  12
  -1  -7   1 4592.94 440.529  39
  -1  -7   1 3390.23 312.999  40
   1   7  -1 4144.43 384.958   3
  -1  -7   1 4374.47 369.363   7
   1   7   0 2939.81 396.544  37
  -1  -7   0 3217.77 294.163   2
   1   7   0 2817.07 336.125   3
  -1  -7   0 3331.32 244.568  16
  -1  -7   0 3308.48 215.729   5
  -1  -7   0 3067.38 308.749   7
  -1  -7  -1 6158.66 348.286  12
  -1  -7  -1 5979.32 433.582   2
   1   7   1 5418.74 479.383   3
   1   7   1 6181.71 556.109  37
  -1  -7  -1 5387.73 369.256  30
  -1  -7  -1 5229.45 424.681   7
  -1  -7  -1 5993.86 338.578   5
  -1  -7  -2 6204.64 404.046  30
   1   7   2 6442.94 585.872  37
  -1  -7  -2 6858.90 381.238  12
  -1  -7  -2 6404.67 471.868   2
   1   7   2 6035.09 521.511   3
  -1  -7  -2 6633.47 375.184   5
  -1  -7  -2 6264.70 453.587   7
  -1  -7  -2 6089.07 407.443  16
  -1  -7  -2 6034.35 594.698   9
  -1  -7  -2 6942.82 397.039  21
   1   7   3 725.453 264.204  37
  -1  -7  -3 552.307 258.328   9
  -1  -7  -3 627.985 143.616  30
  -1  -7  -3 764.337 151.137  29
  -1  -7  -3 896.929 130.151  12
  -1  -7  -3 753.837 113.737  26
  -1  -7  -3 793.740 209.621   2
  -1  -7  -3 687.096 186.988   7
  -1  -7  -3 661.552 128.774   5
   1   7   3 537.258 251.129   3
  -1  -7  -3 955.649 150.137  16
  -1  -7  -3 675.721 127.694  21
  -1  -7  -4 177.605 127.258  16
  -1  -7  -4-20.7869 122.092  29
  -1  -7  -4 131.715 130.728  30
  -1  -7  -4 251.347 119.185  12
  -1  -7  -4 293.907 114.854  26
  -1  -7  -4-5.26745 118.566   5
  -1  -7  -4 296.330 181.028   2
  -1  -7  -4 274.073 110.487  21
   1   7   4 211.021 249.058  37
  -1  -7  -4 166.262 250.764   9
  -1  -7  -5-5.45532 109.980  12
  -1  -7  -5 15.3938 119.434  26
  -1  -7  -5-10.2671 130.190  16
   1   7   5-211.668 239.405  37
  -1  -7  -5-125.913 123.125  32
  -1  -7  -5 219.460 249.521   9
  -1  -7  -5 91.7925 116.232  28
  -1  -7  -5-89.2262 132.179  30
  -1  -7  -5-32.7017 134.347  29
  -1  -7  -6 6440.83 402.780  29
  -1  -7  -6 5803.24 358.219  28
  -1  -7  -6 5861.36 374.231  26
   1   7   6 5268.29 529.600  37
  -1  -7  -6 5766.95 611.090   9
  -1  -7  -6 5450.23 340.191  12
  -1  -7  -6 5523.62 382.887  16
  -1  -7  -6 6448.05 393.601  30
  -1  -7  -6 5982.56 380.885  32
   1   7   6 4199.76 522.063  41
  -1  -7  -7 35.1722 138.922  26
  -1  -7  -7 309.385 266.727   9
  -1  -7  -7 337.247 142.242  30
  -1  -7  -7 467.000 129.170  32
  -1  -7  -7 207.085 127.918  28
  -1  -7  -7 188.866 144.788  29
  -1  -7  -7 332.149 135.347  16
  -1  -7  -7 57.1014 109.068  35
  -1  -7  -8 2619.25 217.375  35
  -1  -7  -8 3183.89 244.527  30
  -1  -7  -8 2332.04 223.025  16
  -1  -7  -8 3255.80 256.653  29
  -1  -7  -8 2755.39 227.730  28
  -1  -7  -8 2936.56 226.733  32
  -1  -7  -8 3195.16 242.969  26
  -1  -7  -9 50.4953 125.976  28
  -1  -7  -9-17.2648 119.452  29
  -1  -7  -9 67.4246 117.794  26
  -1  -7  -9-101.438 114.174  30
  -1  -7 -10 3222.70 242.634  26
  -1  -7 -10 4110.49 250.911  30
  -1  -7 -10 3692.97 249.966  29
  -1  -7 -11 701.362 92.8702  29
   1   8 -14 1717.97 158.275  11
   1   8 -14 1392.36 152.291  34
   1   8 -13 2252.52 207.331  11
   1   8 -13 2343.15 206.541  34
   1   8 -12 4789.38 333.653  11
   1   8 -11 10614.9 597.997  11
   1   8 -11 9735.28 565.090  22
   1   8 -10 2803.68 223.433  22
   1   8 -10 3253.67 248.270  34
   1   8 -10 2587.13 244.492  11
   1   8 -10 2601.23 399.920  37
   1   8  -9 2501.16 219.629  34
   1   8  -9 1788.53 371.760  37
  -1  -8   9 2663.00 416.865   7
   1   8  -9 2394.31 204.927  22
   1   8  -8 157.904 113.538  22
   1   8  -8 48.4868 136.413  34
   1   8  -8 576.991 287.000  37
  -1  -8   8 177.019 295.353   7
  -1  -8   8-83.4457 158.342   5
   1   8  -8 227.987 256.658   3
  -1  -8   8 122.326 251.326  39
   1   8  -7 16680.5 1044.73   3
  -1  -8   7 16266.2 1012.03   2
   1   8  -7 16379.2 860.508  34
  -1  -8   7 15234.6 870.749   5
  -1  -8   7 18525.6 1085.37   7
  -1  -8   7 16053.2 1123.02  39
   1   8  -7 16936.4 1139.77  37
   1   8  -6 8295.10 611.047   3
  -1  -8   6 7453.99 571.190   2
   1   8  -6 7413.24 422.742  34
  -1  -8   6 8154.42 623.672   7
  -1  -8   6 7316.07 439.802   5
   1   8  -6 8069.90 689.306  37
  -1  -8   6 6525.14 576.385  40
  -1  -8   6 6347.55 640.647  39
  -1  -8   5 21087.9 1422.97  40
  -1  -8   5 25297.6 1529.43  39
   1   8  -5 26985.6 1573.03  37
  -1  -8   5 26946.8 1430.87   2
  -1  -8   5 24736.2 1290.02   5
  -1  -8   5 27052.5 1459.06   7
  -1  -8   5 27056.0 1303.82  12
   1   8  -5 23573.9 1274.72  34
   1   8  -5 24850.8 1446.01   3
  -1  -8   4 106.186 153.900  40
  -1  -8   4 199.924 230.052  39
   1   8  -4-23.9206 225.505   3
  -1  -8   4-61.9930 179.122   2
  -1  -8   4 21.1551 243.514   7
  -1  -8   4-85.5330 131.843  12
   1   8  -4-12.4165 99.9618  34
  -1  -8   4 40.0014 125.607   5
  -1  -8   3 869.907 155.644  12
  -1  -8   3 683.307 207.040   2
  -1  -8   3 766.317 260.086  39
  -1  -8   3 698.627 173.975  40
  -1  -8   3 1023.35 145.659   5
  -1  -8   2 904.083 277.326  39
   1   8  -2 1465.46 338.371  37
  -1  -8   2 1347.08 168.759  12
  -1  -8   2 1348.35 273.294   7
   1   8  -2 1129.57 264.859   3
  -1  -8   1 132101. 6939.08   2
   1   8  -1 140656. 6988.40   3
  -1  -8   1 126639. 6831.93  20
  -1  -8   1 141465. 6859.91  16
  -1  -8   1 136341. 6831.25  12
   1   8  -1 147704. 7112.14  37
  -1  -8   1 137864. 6934.12   7
  -1  -8   1 142183. 6825.51   5
  -1  -8   0 275.712 129.803   5
  -1  -8   0 136.416 132.701  16
  -1  -8   0-17.5297 204.940   7
   1   8   0 328.696 241.678   3
  -1  -8   0-40.6430 181.862   2
   1   8   0-37.5347 254.801  37
   1   8   1 93532.2 4826.39   3
  -1  -8  -1 91124.6 4777.43   2
  -1  -8  -1 95061.3 4654.98   5
  -1  -8  -1 89932.2 4744.68   7
   1   8   1 99947.1 4943.43  37
  -1  -8  -1 94911.3 4659.57  12
  -1  -8  -1 87566.3 4680.27  30
  -1  -8  -2 480.382 217.359   2
   1   8   2 1016.61 303.627   3
  -1  -8  -2 562.946 149.855  30
  -1  -8  -2 990.786 151.965  12
  -1  -8  -2 859.984 152.543   5
  -1  -8  -2 564.969 289.491   9
   1   8   2 650.953 306.274  37
  -1  -8  -2 773.391 219.971   7
  -1  -8  -3 9751.28 588.129  29
  -1  -8  -3 10433.6 553.112  12
  -1  -8  -3 9138.90 549.782   5
   1   8   3 9758.00 740.052   3
   1   8   3 9026.83 768.036  37
  -1  -8  -3 9992.59 580.131  30
  -1  -8  -3 10168.3 835.638   9
  -1  -8  -3 10311.0 587.618  16
  -1  -8  -3 8727.04 670.879   2
  -1  -8  -4 1536.24 165.513  12
  -1  -8  -4 1244.11 132.751  23
  -1  -8  -4 1367.01 334.209   9
  -1  -8  -4 1188.98 178.328  16
  -1  -8  -4 1436.82 186.110  30
  -1  -8  -4 1551.05 199.586  29
   1   8   4 744.752 285.716  37
  -1  -8  -5 8338.66 523.605  26
  -1  -8  -5 9126.76 554.181  16
  -1  -8  -5 8152.63 769.365   9
  -1  -8  -5 9602.02 563.610  29
  -1  -8  -5 9686.74 519.912  12
   1   8   5 9842.05 751.238  37
  -1  -8  -5 9946.25 555.087  30
  -1  -8  -5 9002.23 545.151  32
  -1  -8  -6 1316.98 148.644  35
  -1  -8  -6 1408.30 188.136  29
  -1  -8  -6 1050.96 167.419  16
  -1  -8  -6 1233.00 133.732  12
  -1  -8  -6 824.464 153.734  26
  -1  -8  -6 1085.07 155.343  32
  -1  -8  -6 1479.03 176.358  30
  -1  -8  -7 112.344 92.9860  35
  -1  -8  -7 162.055 114.315  26
  -1  -8  -7 318.065 127.843  16
  -1  -8  -7 308.721 140.940  29
  -1  -8  -7 182.289 122.174  30
  -1  -8  -7 73.0070 107.003  32
  -1  -8  -8 135.339 120.712  29
  -1  -8  -8-29.5216 106.161  30
  -1  -8  -9 1207.92 139.646  29
  -1  -8  -9 1187.53 132.780  30
[truncated: 65,558,495 more chars]
